# Supplementary material for: Deep proteome of human nNOS/NOS1-positive versus MOCK SH-SY5Y neuroblastoma cells under full nutrition, serum free starvation and rapamycin treatment
Source: Data Brief. 2018 Oct 26;21:1309–14. doi: 10.1016/j.dib.2018.10.079 (PMC6231036; doi:10.1016/j.dib.2018.10.079)
Supplement: Supplementary file 2 — Supplementary material [file mmc2.xlsx]

## Sheet: DIB2_01_SuperSILAC_Proteome
DIB2 Table 1: SuperSILAC protein expression normalized to internal standard, LOG2 transfromed
Protein IDs	Protein names	Gene names all	Gene names	Peptides	Sequence coverage [%]	Mol. weight [kDa]	PEP	Ratio H/L	Ratio H/L normalized	Sequence length	MOCK1	MOCK2	MOCK3	MOCK4	MOCK1+R	MOCK2+R	MOCK3+R	MOCK4+R	NOS1	NOS2	NOS3	NOS4	NOS1+R	NOS2+R	NOS3+R	NOS4+R	ANOVA Significant	-Log ANOVA p value	ANOVA q-value
O60271;H0YBS5;H0YBE9	CJunaminoterminal kinaseinteracting protein 4	SPAG9	SPAG9	3	3.5	146.2	9.33e+35	0.50781	1.5935	1321	-0.778965	-1.4768	-1.08609	-1.08609	-2.10246	-1.7978	-1.6543	-1.83965	-1.36687	-2.05186	-1.9782	-1.76495	0.0336287	-0.514885	0.531239	0.303783	+	5.23012	0.008
P61981	1433 protein gamma;1433 protein gamma, Nterminally processed	YWHAG	YWHAG	9	38.9	28.302	8.42e+283	0.1375	0.59282	247	0.956012	0.684457	0.826614	0.826614	0.134825	-0.483261	0.446993	0.0824824	1.06115	0.721849	0.68177	0.831876	1.44497	1.77517	1.51404	1.58519	+	5.10834	0.004
B4DWW4;P25205;J3KQ69	DNA replication licensing factor MCM3	MCM3	MCM3	9	13.7	95.907	4.29e+148	0.23503	0.91165	853	0.951317	-0.154972	0.501713	0.501713	-1.26051	-1.52527	-1.4993	-1.38682	0.0315774	-1.11776	-1.19017	-0.642964	0.478567	1.3943	1.27911	1.10408	+	5.02095	0.00266667
P21796;C9JI87	Voltagedependent anionselective channel protein 1	VDAC1	VDAC1	12	55.5	30.772	7.75e+159	0.37245	1.589	283	-0.755229	-0.868845	-0.810919	-0.810919	-0.791939	-0.754118	-0.756084	-0.767276	-0.41565	-0.541911	-0.544189	-0.499321	-0.621243	-0.71914	-0.541416	-0.62544	+	4.99243	0.002
Q9UHD8;K7EL40;K7EK18;K7EQD7;K7ER14;K7EIE4;K7ER52;K7EJL9;K7ELJ9;K7EJZ2;K7ENQ5;K7EN52;K7EKN4;K7EIR4;K7EJ51;K7ENL0;K7EPY1;K7EJV0;K7EQ08;K7ERG1	Septin9	SEPT9	SEPT9	15	30	65.401	3.2e+234	0.077888	0.27174	586	1.84809	1.7488	1.08675	1.7488	1.08675	0.372505	1.73783	1.17076	2.13245	2.16812	0.810207	1.82544	1.51346	2.20969	2.49184	2.12715		1.04162	0.0618674
Q13509;CON__ENSEMBL:ENSBTAP00000025008;G3V2N6;G3V3R4;G3V2R8;G3V5W4	Tubulin beta3 chain	TUBB3	TUBB3	15	36.7	50.432	1.91e+176	0.29479	0.80612	450	-0.180402	0.291345	0.0746679	0.0746679	-0.724738	-1.1737	-0.547746	-0.792126	0.310933	-0.7122	-0.350837	-0.187144	0.882145	1.32157	0.842749	1.03232	+	4.97389	0.0016
P62937;C9J5S7;F8WE65;Q567Q0;E5RIZ5;F5H284;Q9Y536	Peptidylprolyl cistrans isomerase A;Peptidylprolyl cistrans isomerase	PPIA	PPIA	11	63.6	18.012	2.97e+125	0.16772	0.64144	165	0.674521	0.526223	0.602277	0.602277	-0.108223	-0.37128	0.57145	0.0871653	0.335991	0.589442	-0.0236102	0.322188	1.40042	2.3755	1.78732	1.91081	+	4.89379	0.00133333
P27348;E9PG15	1433 protein theta	YWHAQ	YWHAQ	12	49.8	27.764	0	0.14295	0.49452	245	0.57336	0.876546	0.732902	0.732902	0.390604	0.317535	0.0678179	0.265145	1.33181	0.6878	0.832205	0.977807	1.31581	1.43823	1.22759	1.3298	+	4.8934	0.00114286
P22314;Q5JRR6;Q5JRS0;Q5JRR9;Q5JRS2;Q5JRS3;Q5JRS1	Ubiquitinlike modifieractivating enzyme 1	UBA1	UBA1	17	24.4	117.85	0	0.17351	0.71012	1058	0.508547	0.367453	0.439724	0.439724	0.0051597	-0.566961	0.0196676	-0.156099	0.871152	0.393634	-0.0692897	0.449228	1.09897	1.66429	1.69003	1.50897	+	4.77113	0.001
P55072;C9IZA5;C9JUP7	Transitional endoplasmic reticulum ATPase	VCP	VCP	20	30.8	89.321	0	0.16214	0.49546	806	1.20227	0.98819	1.0992	1.0992	-0.170053	-0.0735461	-0.115033	-0.119004	0.803771	0.362918	-0.449641	0.327269	1.19453	1.70887	1.30665	1.42069	+	4.68183	0.00133333
P13639;M0R0I6	Elongation factor 2	EEF2	EEF2	33	42	95.337	6.16e+248	0.29561	1.1016	858	0.275228	-0.257373	0.0333665	0.0333665	-1.17887	-1.53296	-1.21481	-1.30034	0.384904	-0.00216241	-0.840201	-0.0675152	-0.00460927	0.44548	0.433565	0.306124	+	4.34246	0.0028
O00154;B4DUX0;K7EKP8;F5GWE2	Cytosolic acyl coenzyme A thioester hydrolase	ACOT7	ACOT7	5	16.6	41.796	1.8e+21	0.21493	0.75493	380	1.35694	-1.22274	1.35694	1.35694	0.0926939	-1.8173	-0.718	-0.615544	0.378719	0.182508	-1.75818	-0.135711	-0.118493	0.760235	1.10392	0.667301		0.913903	0.0833441
P31689;B7Z5C0	DnaJ homolog subfamily A member 1	DNAJA1	DNAJA1	4	12.6	44.868	2.59e+16	0.39731	1.6267	397	-1.43355	-1.32181	-1.3766	-1.3766	-1.82985	-2.57822	-1.65136	-1.73785	0.151698	-1.54483	-1.59197	-0.748771	0.301035	0.947278	0.601453	0.640776	+	4.34099	0.00254545
P62736;P68032;P68133;P63267;A6NL76;Q5T8M8;F6QUT6;F6UVQ4;C9JFL5;B8ZZJ2;F8WB63	Actin, aortic smooth muscle;Actin, alpha cardiac muscle 1;Actin, alpha skeletal muscle;Actin, gammaenteric smooth muscle	ACTA2;ACTC1;ACTA1;ACTG2	ACTA2	10	28.6	42.009	2.75e+145	0.18747	0.52219	377	1.49643	0.75877	1.17424	1.17424	0.816444	0.0177091	-0.250355	0.268674	0.90301	1.15037	-1.41905	0.573254	0.769133	1.05475	1.21083	1.02297		0.840978	0.0990077
P09429;Q5T7C6;Q5T7C4;B2RPK0;Q5T7C0	High mobility group protein B1;Putative high mobility group protein B1like 1	HMGB1;HMGB1P1	HMGB1	6	21.9	24.893	1.44e+50	0.17082	0.62694	215	0.662186	0.4353	0.553199	0.553199	0.304416	0.451563	0.638636	0.471377	0.584912	0.668616	0.34172	0.538293	1.06492	1.14685	0.92262	1.04775	+	4.30486	0.00233333
Q10567;C9J1E7;H7C034;K7EJ01;K7EKZ5;K7ERE4	AP1 complex subunit beta1	AP1B1	AP1B1	10	13.7	104.64	1.68e+50	0.19838	0.70354	949	1.11923	0.922675	1.0243	1.0243	-0.792022	-1.75583	-0.290306	-0.826774	0.729531	-0.0976108	-0.640621	0.108409	0.99114	0.948029	1.21799	1.05733	+	4.20806	0.00215385
Q7KZF4;H7C597	Staphylococcal nuclease domaincontaining protein 1	SND1	SND1	11	18.4	102	2.74e+153	0.19653	0.70018	910	1.16233	0.674268	0.938841	0.938841	-0.25084	-0.718	0.203352	-0.206608	0.0156951	-0.0117818	-0.213876	-0.066416	0.345931	0.932747	1.09548	0.825574	+	4.14342	0.00257143
O43707;F5GXS2;H7C144;K7EP19	Alphaactinin4	ACTN4	ACTN4	13	20.4	104.85	1.87e+222	0.19863	0.77	911	0.284634	0.242482	0.263712	0.263712	0.0284251	-1.28119	0.130097	-0.248268	0.540757	0.744898	-1.81885	0.646435	0.80367	0.541072	0.792832	0.717521		0.618609	0.17219
P61160;F5H6T1	Actinrelated protein 2	ACTR2	ACTR2	4	12.4	44.76	5.23e+62	0.09801	0.39856	394	-0.0680516	1.07024	0.610562	0.610562	1.75171	0.483239	1.19347	1.23317	1.71568	0.999885	-1.68063	1.40172	1.32435	2.26527	1.32229	1.70963		0.530697	0.217803
Q9H2P0;E9PQK8	Activity-dependent neuroprotector homeobox protein	ADNP	ADNP	7	10.8	123.56	1.0195e-58	0.31354	1.2303	1102	-0.0989585	-0.531069	-0.751896	-0.531069	-1.74897	-1.03055	-0.078883	-0.477628	-0.241474	-0.244644	-1.13888	-0.484646	-0.956327	-0.268157	-0.326767	-0.326767		0.211909	0.532742
P46778;M0R181;G3V1B3	60S ribosomal protein L21	RPL21	RPL21	3	27.5	18.565	2.91e+39	0.25857	0.78806	160	0.381968	-0.138814	0.144949	0.144949	-0.902344	-1.84752	-1.25887	-1.29887	0.72934	-0.288181	-0.0267293	0.205166	0.0936788	1.30212	0.643563	0.76417	+	4.14296	0.0024
P54136;F5H3T8;E5RJM9;E5RH09;E5RI24	ArgininetRNA ligase, cytoplasmic	RARS	RARS	14	29.5	75.378	0	0.17208	0.63623	660	0.753191	0.545003	0.652849	0.652849	-0.473112	-0.493237	0.239294	-0.20022	0.804426	0.318704	0.204366	0.466702	1.04472	0.758575	0.996513	0.938587	+	4.13139	0.0025
O95831;E9PMA0	Apoptosisinducing factor 1, mitochondrial	AIFM1	AIFM1	7	16	66.9	3.41e+74	0.3829	1.5291	613	-0.156008	-0.724999	-0.412633	-0.412633	-0.459222	-0.711407	-0.747001	-0.633417	-0.486663	-0.845109	-2.03858	-0.654782	-0.764261	-0.45249	-0.747259	-0.647415		0.608095	0.176505
P54819;F8W1A4;F8VY04;F8VZG5;G3V213;F8VPP1	Adenylate kinase 2, mitochondrial	AK2	AK2	4	17.6	26.477	1.2663e-14	0.21352	0.71894	239	0.742796	0.533263	0.64183	0.64183	-0.850079	-0.951662	-1.63502	-0.899977	0.967081	2.44379	-2.11744	1.88666	-0.355693	0.811321	-0.889348	0.342732		0.929061	0.0804011
O43823	Akinase anchor protein 8	AKAP8	AKAP8	2	6.5	76.107	5.03e+24	0.16834	0.82235	692	0.542857	0.183605	0.374385	0.374385	0.283984	0.050129	-0.136848	0.0760637	-1.4859	0.441693	0.684063	0.567962	-1.14771	0.0481586	0.162041	0.106223		0.198591	0.554897
Q13740;F5GXJ9;H7C543	CD166 antigen	ALCAM	ALCAM	7	20.2	65.102	6.81e+64	0.37003	1.6181	583	-0.290071	-0.63988	-0.454399	-0.454399	-0.388906	-2.38126	-0.00733908	-0.185544	-0.636729	-0.820159	-0.548831	-0.664194	-1.10615	-0.892197	-1.12559	-1.03737		0.257192	0.468936
P20711;F8WER1;H7BZF7	AromaticLaminoacid decarboxylase	DDC	DDC	8	24.2	53.926	3.5e+59	0.76732	2.2781	480	0.738481	0.923715	0.834069	0.834069	-2.24896	-3.24368	-1.11583	-1.94828	-2.36317	-1.43611	-2.99764	-2.12211	-1.60606	-0.742265	0.242533	-0.508156	+	4.11265	0.00235294
P07954	Fumarate hydratase, mitochondrial	FH	FH	7	22.4	54.636	2.2e+189	0.16743	0.49506	510	-0.0382957	-0.0586628	-0.0484433	-0.0484433	-0.259905	-0.620023	-0.551983	-0.468674	0.570636	1.12293	-1.18047	0.452166	1.77774	2.16017	2.15682	2.04239	+	4.09713	0.00244444
P49419;F8VS02;H0YHM6;F8VVF2	Alpha-aminoadipic semialdehyde dehydrogenase	ALDH7A1	ALDH7A1	4	8.9	58.486	3.1639e-10	0.35561	1.2818	539	-1.09499	-0.760178	-1.04217	-1.04217	-1.4946	-2.21639	0.217977	-0.53713	-0.560715	0.371441	-2.06858	-0.0206255	-0.314754	-0.941305	-1.05184	-0.314754		0.0759111	0.788967
Q9BY44;F8WAE5;B4DQ14;B4DF96;C9IZE1;H7C5R5;H7C5Q3	Eukaryotic translation initiation factor 2A	EIF2A	EIF2A	4	10.6	64.989	8.72e+27	0.40004	2.0481	585	0.694181	0.160734	0.451974	0.451974	-1.81345	-2.05127	-2.05127	-2.05127	-2.12555	-0.617487	-1.36373	-1.24065	-1.33657	0.414576	-0.768417	-0.373371	+	4.00402	0.00294737
E9PB61;Q86V81	THO complex subunit 4	ALYREF	ALYREF	7	33.7	27.557	3.96e+228	0.21574	0.82922	264	0.352179	0.245403	0.299779	0.299779	0.243796	-0.529671	0.585172	0.170795	0.29933	0.350394	-0.279768	0.150215	0.474492	0.104093	-0.000721132	0.207371		0.0917248	0.748291
P15531;E7ERL0;E5RHP0;F6XY72;C9K028	Nucleoside diphosphate kinase A	NME1	NME1	7	47.4	17.149	2.5991e-107	0.41967	1.288	152	1.24616	0.987531	-0.69999	0.987531	-2.02141	-2.32892	-1.55256	-2.02141	-1.32769	-1.72193	-1.17223	-1.17223	-1.2128	-0.917765	-0.358059	-0.358059	+	3.91876	0.0032
P50991;B7Z9L0;B7Z2F4	Tcomplex protein 1 subunit delta	CCT4	CCT4	17	40.6	57.924	8.11e+270	0.12473	0.50894	539	0.853606	1.061	0.961026	0.961026	0.624332	0.589833	0.485681	0.56781	1.26965	0.857286	1.01412	1.05712	0.990882	1.08119	1.31977	1.13738	+	3.89677	0.0032381
Q9BTT0;E9PLC4;Q5TB19;E9PPH5	Acidic leucine-rich nuclear phosphoprotein 32 family member E	ANP32E	ANP32E	4	22.4	30.692	9.3458e-47	0.20473	0.64216	268	-0.166458	-1.16012	-1.01828	-1.01828	-1.65716	-0.435949	-1.60716	-0.435949	1.07777	0.405967	-1.83943	0.780625	-1.03591	-1.05978	1.50136	1.50136		0.46808	0.258278
P07355;H0YN42;H0YMU9;H0YMD0;A6NMY6;H0YM50;H0YKS4;H0YMM1;H0YMW4;H0YL33;H0YN28;H0YKX9;H0YMT9;H0YLV6;H0YKZ7;H0YKL9;H0YKV8;H0YNA0;H0YN52;H0YKN4;H0YMD9;H0YNB8;H0YLE2	Annexin A2;Annexin;Putative annexin A2like protein	ANXA2;ANXA2P2	ANXA2	13	54	38.604	2.7e+57	0.25629	0.89363	339	0.32072	-0.173639	0.0946127	0.0946127	-0.444455	-3.0087	-0.514602	-0.479102	-0.326652	-0.0187766	-0.121679	-0.150096	0.60292	0.727618	-1.03476	0.666616		0.950685	0.0763945
P02545;Q5TCI8;H0YAB0	PrelaminA/C;LaminA/C	LMNA	LMNA	26	43.4	74.139	8.62e+287	0.40885	1.8372	664	-0.740798	-0.718526	-0.729619	-0.729619	-0.94043	-0.819423	-0.856149	-0.871116	-0.978708	-0.96643	-1.01071	-0.985162	-1.10789	-1.21977	-0.895923	-1.06821	+	3.86237	0.00327273
Q7Z6Z7;H0Y5W0;Q5H962;H0Y659	E3 ubiquitin-protein ligase HUWE1	HUWE1	HUWE1	6	2.6	481.89	1.8273e-24	0.29423	0.88214	4374	0.552453	-1.02628	0.851183	0.552453	-2.10101	-2.4232	-1.36539	-2.10101	-1.10909	-0.806695	-2.04567	-0.949986	0.180921	1.55042	0.557582	0.883474	+	3.8471	0.00313043
P11586;F5H2F4;V9GYY3	C1tetrahydrofolate synthase, cytoplasmic;Methylenetetrahydrofolate dehydrogenase;Methenyltetrahydrofolate cyclohydrolase;Formyltetrahydrofolate synthetase	MTHFD1	MTHFD1	16	21.8	101.56	9.81e+63	0.20972	0.76028	935	0.0794018	0.0409569	0.0603074	0.0603074	-0.400101	-2.50401	-0.601316	-0.912995	0.760822	0.159702	-0.539829	0.222131	1.5489	2.11666	1.43803	1.73297	+	3.8385	0.003
P11142;E9PKE3;E9PNE6;E9PN89;A8K7Q2;E9PLF4;E9PK54;E9PQK7;E9PQQ4;E9PI65;P54652;E9PPY6;E9PN25;E9PS65;E9PM13	Heat shock cognate 71 kDa protein	HSPA8	HSPA8	26	52	70.897	0	0.19504	0.65148	646	0.510868	0.93316	0.73741	0.73741	-0.095722	-0.16954	-0.033793	-0.0986196	0.499545	-0.204141	0.233396	0.204734	0.449907	1.10181	0.938182	0.855541	+	3.81126	0.00304
P27695;G3V3M6;G3V5Q1;G3V3C7;G3V359;G3V5M0;H7C4A8;G3V5D9;G3V3Y6	DNA-(apurinic or apyrimidinic site) lyase;DNA-(apurinic or apyrimidinic site) lyase, mitochondrial	APEX1	APEX1	4	16	35.554	5.296e-27	0.24446	1.0255	318	0.267132	0.0793103	-0.854292	0.0793103	-1.52583	-2.51488	-0.323312	-0.323312	0.171206	-1.46907	-0.612871	-0.168209	0.402302	-1.2238	0.778432	0.60259		0.753869	0.123894
Q9BZZ5;G3V1C3;B4E283;E9PQK6;H0YER7	Apoptosis inhibitor 5	API5	API5	4	9.2	59.004	7.93e+43	0.36134	0.89499	524	0.645345	-0.986074	0.381968	0.381968	0.517978	-2.15235	-1.05019	-0.487488	-0.730662	0.389546	-1.53852	-0.0644587	0.875301	0.585453	0.326516	0.61318		0.93693	0.0789864
Q8NCW5	NAD(P)H-hydrate epimerase	APOA1BP	APOA1BP	3	13.2	31.674	1.1889e-17	0.20361	0.73723	288	0.916208	-1.44993	-1.3794	-1.3794	-0.162855	-2.72813	0.0837069	-0.034313	-1.38374	-0.0680516	-1.64588	-0.0680516	0.869306	0.470089	0.742	0.70324		0.661256	0.157497
B0YIW6;P48444	Coatomer subunit delta	ARCN1	ARCN1	7	14.1	61.626	2.2333e-15	0.2117	0.67587	552	-0.0825664	0.0412686	0.116864	0.0412686	0.116864	-2.27431	-0.971631	0.116864	0.947779	-1.19451	-2.06558	0.947779	0.419218	1.28898	1.15434	1.00158		0.878934	0.0907018
P61204;P84077;F5H423;B7ZB63;F5H0C7;H0YGG7;F8WDB3;F5H6T5;F5H1V1	ADPribosylation factor 3;ADPribosylation factor 1	ARF3;ARF1	ARF3	5	43.6	20.601	4.55e+219	0.10824	0.4079	181	1.50693	0.485984	1.08494	1.08494	1.69572	-0.901958	0.456088	0.778592	2.70689	0.409796	-0.519844	1.51182	1.8133	2.31509	2.0004	2.05796		0.774439	0.117541
J3QQX2;P52565;J3KTF8;J3KRE2;J3KRY1;J3KS60	Rho GDPdissociation inhibitor 1	ARHGDIA	ARHGDIA	6	31.9	25.831	1.76e+115	0.10599	0.37373	235	1.41993	2.08541	-0.0464212	1.41993	-0.0464212	0.327258	1.38255	0.687136	1.61546	0.842542	0.708679	1.11362	0.923222	1.68284	1.18282	1.2981		0.400756	0.305413
O14497;H0Y488;Q96SM7;H0YEW5;H0YCU6	ATrich interactive domaincontaining protein 1A	ARID1A	ARID1A	10	9.8	242.04	6.51e+96	0.18063	0.61499	2285	0.843526	1.00494	0.92649	0.92649	0.218028	-1.74898	0.485034	-0.0688089	0.905845	0.701365	-1.88525	0.807225	0.548016	0.595511	0.572437	0.572118		0.59698	0.182473
Q9Y490;Q5TCU6;H0YMT1	Talin1	TLN1	TLN1	31	21.1	269.76	0	0.20845	0.77662	2541	0.134635	0.313603	0.226892	0.226892	-0.859652	-0.65306	-0.427606	-0.63598	0.832128	-0.224658	-0.360758	0.186865	0.579124	1.84068	1.19433	1.29555	+	3.76868	0.00292308
P04406;E7EUT5	Glyceraldehyde3phosphate dehydrogenase	GAPDH	GAPDH	14	48.7	36.053	1.69e+293	0.11652	0.49513	335	1.02488	0.45338	0.767248	0.767248	1.34322	-0.0213375	1.54975	1.10437	1.0677	-0.358396	0.303187	0.45417	2.12211	3.19509	2.74865	2.75364	+	3.73576	0.00325926
Q9HD20	Probable cation-transporting ATPase 13A1	ATP13A1	ATP13A1	5	6.3	132.95	2.4243e-20	0.35675	1.6103	1204	-0.555129	-0.742869	-0.931532	-0.742869	-1.07025	-1.32573	-0.280481	-0.820702	-0.944484	-0.380508	-1.4452	-0.85811	-0.920377	-0.797618	-0.630499	-0.630499		0.0747269	0.791065
P05023;H0Y7C1;Q13733;P20648;E9PRA5;Q5TC01;P54707;Q5TC02	Sodium/potassiumtransporting ATPase subunit alpha1	ATP1A1	ATP1A1	18	23.3	112.89	4.71e+244	0.32326	1.1488	1023	-0.0750533	-0.597889	-0.312915	-0.312915	-0.445303	-0.127237	-0.557386	-0.364914	-0.239765	-0.446997	-2.44225	-0.765746	-0.385818	-0.346418	-0.242938	-0.323791		0.56905	0.19585
P11021	78 kDa glucoseregulated protein	HSPA5	HSPA5	28	45.1	72.332	0	0.1702	0.6952	654	0.849102	0.529926	0.698323	0.698323	0.227287	0.288628	0.298176	0.271704	0.553236	0.503057	0.301479	0.456629	0.554083	0.495085	0.612704	0.554756	+	3.73174	0.00314286
P25705;K7EK77;K7ERX7;K7EJP1;K7EQH4;K7ENJ4;K7ESA0	ATP synthase subunit alpha, mitochondrial	ATP5A1	ATP5A1	17	35.3	59.75	0	0.27632	1.1935	553	-0.132643	-0.625645	-0.358187	-0.358187	-0.317767	-0.473008	-0.417488	-0.401318	-0.13409	-0.533563	-0.463204	-0.366203	-0.122474	-0.655443	-0.0117818	-0.237094		0.132866	0.663519
P22234;E9PBS1;D6RF62	Multifunctional protein ADE2;Phosphoribosylaminoimidazolesuccinocarboxamide synthase;Phosphoribosylaminoimidazole carboxylase	PAICS	PAICS	13	33.9	47.079	4.76e+279	0.17255	0.59631	425	0.974348	0.547405	0.776612	0.776612	-0.227371	-1.40675	0.181166	-0.343032	0.697827	0.353653	-0.122606	0.347998	1.3404	1.82756	1.24879	1.49536	+	3.72403	0.00303448
P24539;Q5QNZ2	ATP synthase subunit b, mitochondrial	ATP5F1	ATP5F1	3	10.5	28.908	2.97e+16	0.3609	1.2742	256	0	-0.406537	-0.188996	-0.188996	-0.0831113	-0.998918	-0.0732718	-0.325012	-0.0802483	-0.27274	-0.152118	-0.166196	-0.35727	-0.689389	-0.429857	-0.485269		0.584407	0.187756
O75947;F5H608	ATP synthase subunit d, mitochondrial	ATP5H	ATP5H	7	53.4	18.491	4.08e+48	0.26554	1.1155	161	-0.0908535	-0.239643	-0.163331	-0.163331	-0.463309	-1.06929	-0.433494	-0.627166	0.429906	-0.379288	-0.148739	0.00863105	-0.0640551	-1.345	0.245523	-0.242551		0.660804	0.157321
P46940;H0YLE8;H0YKA5	Ras GTPaseactivatinglike protein IQGAP1	IQGAP1	IQGAP1	14	11.4	189.25	4.62e+216	0.33097	1.2934	1657	0.0347217	0.113848	0.0748273	0.0748273	-1.55188	-2.92457	-0.931532	-1.58919	-1.24647	-1.93975	-2.17134	-1.73034	-0.129349	-0.749595	0.103317	-0.00833051	+	3.70396	0.00293333
O00116;B8ZZ81	Alkyldihydroxyacetonephosphate synthase, peroxisomal	AGPS	AGPS	5	10.9	72.911	8.84e+85	0.25387	1.2387	658	-0.0854246	-0.229588	-0.155706	-0.155706	-0.140779	0.0275573	-0.196229	-0.0999772	-0.711671	-0.292428	-0.574634	-0.515539	-0.379399	-0.513289	-0.467071	-0.45218	+	3.68313	0.00283871
Q96GD4;J3KT86;J3QLN8;J3KTD6;J3QR41	Aurora kinase B	AURKB	AURKB	1	2.6	39.31	0.011013	0.31842	0.99383	344	-1.09568	0.166098	-0.668287	-0.668287	-1.91507	-2.13564	0.0464443	0.0464443	-0.0773798	-1.66107	-2.19723	-0.0773798	-0.961439	-0.525668	-1.18701	-0.525668		0.146591	0.644402
P46379;H0Y710;X6REW1;F6S6P2;F6U341;F6X9W3;F6VEM6;F6WML8;X6RCT4;F6RG75;F6XTU0;F6U1F2;F6UR09;F6TC96;H0Y4L1	Large proline-rich protein BAG6	BAG6	BAG6	4	5.9	119.41	1.9381e-24	0.21127	1.0298	1132	-1.52857	0.459993	-1.01763	-1.01763	-1.6904	-2.3283	-0.308594	-0.308594	-0.443819	-0.125387	-2.26593	-0.275835	1.10352	-1.00315	-0.941307	1.10352		0.366367	0.33905
P08670;B0YJC4;B0YJC5;Q5JVS8;P17661;P12036;P41219;F8W835;H7C5W5	Vimentin	VIM	VIM	26	52.1	53.651	0	0.50502	1.9568	466	-1.10889	-1.07211	-1.09038	-1.09038	-1.22367	-1.27005	-1.078	-1.18823	-0.667937	-0.828713	-0.859015	-0.782756	-0.932742	-1.10461	-0.762476	-0.926522	+	3.66176	0.00275
B4DT31;Q96AE4;E9PEB5;M0R3J3;M0R263;M0R251	Far upstream elementbinding protein 1	FUBP1	FUBP1	13	27.1	69.864	9.94e+136	0.26577	0.96966	665	0.923906	0.620379	0.78011	0.78011	0.116348	-0.821384	-0.391988	-0.314753	-0.00733908	-0.479955	-1.06895	-0.454959	0.656968	0.155277	0.300377	0.386578	+	3.60306	0.00278788
P31150;G5E9U5	Rab GDP dissociation inhibitor alpha	GDI1	GDI1	12	38.3	50.582	1.02e+112	0.158	0.69056	447	0.893652	0.637446	0.771229	0.771229	0.256028	-0.234256	0.229619	0.10068	0.563604	-0.0903115	-0.552082	0.0469852	0.906683	2.26708	1.44922	1.65058	+	3.56616	0.00270588
Q9UIG0	Tyrosine-protein kinase BAZ1B	BAZ1B	BAZ1B	8	8.1	170.9	5.8634e-78	0.29666	1.221	1483	0.0674399	0.0755351	-1.204	0.0674399	-0.651775	-2.54258	-0.548437	-1.00782	-0.97112	-0.793771	-2.05326	-0.793771	-0.133169	-0.356369	-0.854872	-0.240457		0.871811	0.0913333
Q9H3K6;H3BVE0;H3BTW0;H3BV85	BolAlike protein 2	BOLA2;BOLA2B	BOLA2	4	46.5	10.116	1.68e+42	0.17601	0.70981	86	1.30483	0.300271	0.888271	0.888271	-0.0727233	-0.434668	0.345784	-0.0186115	1.23206	0.787219	-2.44526	1.02672	0.861186	1.18813	0.891643	0.988023		0.469332	0.257789
O43684;J3QT28;B4DDM6;J3QSX4	Mitotic checkpoint protein BUB3	BUB3	BUB3	5	18.6	37.154	3.98e+22	0.12185	0.58058	328	1.16001	0.246395	0.774345	0.774345	0.346481	0.0148931	0.315899	0.233324	0.721278	0.67013	-1.94597	0.695931	0.969706	-1.28626	1.13299	1.05366		0.142154	0.649684
Q07021;I3L3B0;I3L3Q7	Complement component 1 Q subcomponentbinding protein, mitochondrial	C1QBP	C1QBP	4	20.9	31.362	4.39e+31	0.21179	0.78954	282	0.646135	-0.449746	0.19984	0.19984	-0.746313	-1.36888	0.332426	-0.41989	0.6256	0.410812	-1.17351	0.144319	0.43952	0.127242	-1.07286	0.291814		0.288041	0.426559
Q9Y3I0;E7EQS9	tRNAsplicing ligase RtcB homolog	C22orf28	C22orf28	8	20.4	55.21	6.61e+86	0.22124	0.77644	505	-0.218223	0.102651	-0.0488835	-0.0488835	-0.887447	-2.98554	0.313872	-0.651489	1.46371	-1.65833	-1.06295	0.244328	0.928924	1.31129	0.773393	1.02261		1.11296	0.0538424
P27708;F8VPD4;H7BZB3	CAD protein;Glutamine-dependent carbamoyl-phosphate synthase;Aspartate carbamoyltransferase;Dihydroorotase	CAD	CAD	8	3.5	242.98	1.3835e-31	0.18275	0.66718	2225	0.7792	0.755015	-2.66218	0.755015	0.0810185	-1.94419	0.463848	0.285094	0.426819	0.0909412	-1.61064	0.268633	-0.661822	-1.23961	0.45694	0.45694		0.000100654	0.999679
Q05682;E7EX44;F5H1Z9;E9PGZ1;C9J813;C9JEK3	Caldesmon	CALD1	CALD1	3	6.3	93.23	5.19e+44	0.13104	0.47333	793	-0.674967	0.51988	0.51988	0.51988	0.457276	1.28177	0.70743	0.857905	1.49753	1.06344	-2.12417	1.29675	1.1112	1.33749	1.09496	1.18553		0.305865	0.403461
P18124;A8MUD9;C9JIJ5;C9JZ88	60S ribosomal protein L7	RPL7	RPL7	7	21	29.225	5.97e+26	0.15984	0.71224	248	0.455653	0.111929	0.294003	0.294003	-0.215989	-0.38084	-0.626673	-0.398073	1.07185	0.820922	0.0606531	0.711229	0.429965	0.3821	0.480056	0.431261	+	3.5568	0.00274286
P27797;K7EJB9;K7EL50	Calreticulin	CALR	CALR	16	53	48.141	1.74e+95	0.15143	0.64131	417	0.878003	0.734683	0.808122	0.808122	0.271792	-0.41446	0.640816	0.229308	0.611667	0.821279	-0.264596	0.46028	0.740191	0.527533	0.696611	0.657656		1.08556	0.0565952
O43852;H0Y875	Calumenin	CALU	CALU	5	24.4	37.106	1.5e+38	0.1726	0.8369	315	0.650454	0.329595	0.498926	0.498926	-0.0507454	-0.033793	0.0952655	0.00506356	0.272698	0.618517	-0.5007	0.201686	0.404802	-0.117296	0.383228	0.242888		0.874753	0.0915684
Q86VP6;H0YH27	Cullinassociated NEDD8dissociated protein 1	CAND1	CAND1	17	18.1	136.37	7.59e+103	0.17551	0.63646	1230	1.02956	0.411598	0.753416	0.753416	0.794232	-0.715893	0.694345	0.40095	1.3105	0.542773	-0.0617071	0.7064	-0.027154	1.76523	-0.0606008	0.831742		0.108835	0.711209
B4DGP8;P27824;B4E2T8;D6RGY2;H0Y9H1;D6RFL1;D6RDP7;D6RB85;D6RAU8;D6RAQ8;D6RD16;D6RHJ3	Calnexin	CANX	CANX	9	18	71.502	5.19e+41	0.28483	1.0621	627	0.113224	0.0911102	0.102209	0.102209	-0.14509	-0.620305	0.00888541	-0.228236	0.127605	0.196971	-0.599603	-0.0495549	-0.186374	-0.0835198	-0.116631	-0.128207		0.635519	0.165582
Q5JWF2;P63092;S4R3E3;H0Y7F4;Q5JWE9;X6R7U9;S4R3V9;H0Y7E8;Q5JWD1;P38405;P19087;P11488;A2A2R6	Guanine nucleotidebinding protein G(s) subunit alpha isoforms XLas;Guanine nucleotidebinding protein G(s) subunit alpha isoforms short	GNAS	GNAS	12	14.9	111.02	1.18e+101	0.17067	0.70145	1037	0.370564	0.894429	0.656145	0.656145	0.280615	-0.186501	-0.658097	-0.137563	0.823575	0.481747	0.362306	0.569393	1.02656	1.00425	0.744197	0.930573	+	3.52973	0.00266667
Q14444;G3V153;E9PLA9;E9PP31	Caprin-1	CAPRIN1	CAPRIN1	6	13	78.365	5.439e-40	0.27784	0.99744	709	0.791558	-0.0851527	-0.156008	-0.0851527	-1.18542	-0.0866479	-0.990882	-0.670724	0.277097	-0.1141	-1.03182	-0.192752	0.166308	-1.40189	-1.14061	0.166308		0.723576	0.134085
Q9BXS5;E7ENJ6;B4DDG7;K7EJL1;K7ENA7;K7EQX3;K7EPJ8	AP-1 complex subunit mu-1	AP1M1	AP1M1	5	11.1	48.586	1.7884e-09	0.25417	0.97593	423	-1.24529	-1.34427	-0.167358	-1.24529	-0.167358	-2.17227	-1.26947	-0.167358	-1.51527	-1.49337	-1.94291	-1.94291	0.911505	0.808917	1.15264	0.964981	+	3.5094	0.00281081
P16152;A8MTM1;E9PQ63	Carbonyl reductase [NADPH] 1	CBR1	CBR1	8	46.6	30.375	1.8667e-130	0.40214	1.1657	277	1.36283	-0.762584	0.723325	0.723325	0.220127	-2.59115	-2.00421	-0.500109	-1.52392	-2.03139	1.24698	0.388495	-1.07224	-1.04893	-1.34454	-1.07224		0.869518	0.0916269
Q99832;F5GZK5;B7Z1C9;F8WAM2;F8WBP8	Tcomplex protein 1 subunit eta	CCT7	CCT7	19	47.7	59.366	3.05e+94	0.22076	0.76018	543	1.65313	-0.0480966	1.03997	1.03997	-0.812621	-1.53306	-0.670478	-0.959049	0.307234	0.707854	-0.434562	0.267286	0.826719	1.40141	0.690149	1.00688	+	3.49588	0.00273684
Q14194;E9PD68;Q14117	Dihydropyrimidinaserelated protein 1	CRMP1	CRMP1	11	26	62.183	1.45e+210	0.23564	1.3061	572	0.716576	0.502648	0.613574	0.613574	-0.285225	-1.2909	-0.460166	-0.616899	-0.58602	-2.03129	-2.01407	-1.13477	-0.746571	-1.22422	-0.380508	-0.55196	+	3.49581	0.00266667
P36776;K7EKE6;K7EJE8;K7ER27;K7ERR6;K7ER56	Lon protease homolog, mitochondrial	LONP1	LONP1	10	15.6	106.49	9.01e+102	0.25984	0.94288	959	-0.185486	-0.173127	-0.179293	-0.179293	-0.792522	-1.68014	-0.826355	-1.04559	0.197385	-0.366588	0.223845	0.0426794	-0.246834	0.715746	0.854492	0.517091	+	3.49563	0.0026
P17980;R4GNH3;E9PM69;E9PMD8;E9PN50;E9PLG2	26S protease regulatory subunit 6A	PSMC3	PSMC3	9	30.8	49.203	2.62e+103	0.29283	0.81659	439	0.0528799	0.280948	0.171416	0.171416	-0.669662	-2.76437	-1.10326	-1.27312	-0.465206	-0.347439	-1.49564	-0.810206	0.841611	0.653854	0.67955	0.727429	+	3.43493	0.00263415
Q99536;K7ERT7;B4DPX4;B0AZP7;K7EM19;K7ENX2;K7ESA3	Synaptic vesicle membrane protein VAT1 homolog	VAT1	VAT1	6	27.2	41.92	5.79e+85	0.14365	0.56947	393	0.680891	0.948308	0.820786	0.820786	0.46927	0.292104	0.275926	0.348461	0.373253	0.223913	-0.70726	0.0359284	1.4011	0.907928	1.0013	1.11973	+	3.42342	0.00266667
P68371;M0R2D3;M0QYM7;M0R042;M0R2T4	Tubulin beta4B chain	TUBB4B	TUBB4B	19	47.6	49.83	1.75e+237	0.18189	0.61001	445	1.11067	0.855275	0.988615	0.988615	0.423217	-0.596458	-0.109427	-0.0344334	0.678764	0.341245	-0.0989585	0.34154	0.72292	1.10852	0.922976	0.926704	+	3.39629	0.0027907
P09455;H0YAK8	Retinolbinding protein 1	RBP1	RBP1	8	50.4	15.85	1.06e+155	0.29281	0.97643	135	0.209345	0.0315479	0.123184	0.123184	-0.675093	-1.54612	-0.0246034	-0.620148	-0.152768	-1.22441	-1.1858	-0.763599	0.53575	0.897167	0.7355	0.730336	+	3.34391	0.00290909
Q9Y696	Chloride intracellular channel protein 4	CLIC4	CLIC4	8	33.6	28.772	5.48e+89	0.22362	0.91101	253	0.652833	0.254754	0.46748	0.46748	-1.1281	-1.12973	-1.14654	-1.12891	0.495939	0.495695	-1.90658	0.495817	1.28528	1.72561	1.48677	1.51048	+	3.33692	0.00284444
Q01082;F8W6C1	Spectrin beta chain, brain 1	SPTBN1	SPTBN1	45	25.3	274.61	0	0.26569	0.98646	2364	0.160137	0.0782134	0.119757	0.119757	-0.283211	-0.541812	-0.0982848	-0.29642	-0.117163	0.0537632	-0.0127832	-0.0236871	-0.0149265	0.142226	0.0269987	0.0529741	+	3.31493	0.00278261
O15240	Neurosecretory protein VGF;Neuroendocrine regulatory peptide1;Neuroendocrine regulatory peptide2	VGF	VGF	23	47.6	67.257	0	0.15048	0.64387	615	1.50918	1.21867	1.37122	1.37122	0.31581	-0.0945063	0.879701	0.422698	0.61394	0.0915253	-0.248899	0.196383	0.58342	0.543089	1.01675	0.730846	+	3.31346	0.0027234
P48735;B4DFL2;B4DSZ6;H0YL11	Isocitrate dehydrogenase [NADP], mitochondrial;Isocitrate dehydrogenase [NADP]	IDH2	IDH2	15	37.2	50.909	5.33e+176	0.19385	0.66839	452	0.417155	0.542605	0.481243	0.481243	0.511999	-0.792772	-0.0423642	-0.012402	0.667653	-0.372618	-0.56881	0.0167525	1.42608	1.62598	1.18099	1.42241	+	3.30594	0.00275
Q99459	Cell division cycle 5like protein	CDC5L	CDC5L	7	13.2	92.25	3.64e+87	0.1932	0.77914	802	0.552177	0.13984	0.36069	0.36069	0.363289	-0.753433	0.263802	0.0380542	0.152019	0.483077	-0.371726	0.129482	0.179743	-0.000721132	0.151955	0.112481		0.351069	0.35543
P19022;A8MWK3	Cadherin-2	CDH2	CDH2	6	11.1	99.808	4.5484e-18	0.23636	0.84031	906	0.182017	-0.284277	0.961508	0.182017	0.332644	-0.531469	-0.0316775	-0.0343321	-0.31034	0.359435	-1.91597	0.0630711	0.48999	-0.990437	-0.835553	0.48999		0.277893	0.438799
P07195;A8MW50;C9J7H8;F5H793	Llactate dehydrogenase B chain;Llactate dehydrogenase	LDHB	LDHB	10	32.6	36.638	1.25e+94	0.17807	0.61025	334	0.442164	0.717311	0.586287	0.586287	0.0341604	-0.722554	-0.457962	-0.3474	1.11354	0.0399184	-0.648558	0.352279	1.0552	1.50529	1.62211	1.41415	+	3.27493	0.00269388
G5EA30;Q92879;E9PKU1;E9PSH0;E9PQK4;F5H0D8;F5H4Y5;E9PKA1	CUGBP Elavlike family member 1	CELF1	CELF1	3	9.3	55.142	4.5e+31	0.28672	1.011	514	0.368327	-0.552574	-0.0198589	-0.0198589	-2.12961	0.158188	-1.37228	-0.412958	-0.327112	-0.350724	-1.96211	-0.33887	0.117459	-0.729541	0.218917	0.16908		0.645565	0.162578
Q14195;F5GWI3;H0YBT4;D6RF19	Dihydropyrimidinaserelated protein 3	DPYSL3	DPYSL3	13	36.3	61.963	0	0.19121	0.86527	570	0.632472	0.734995	0.684644	0.684644	0.142194	-1.29619	-0.484396	-0.430783	-0.300417	-0.483777	-0.0855607	-0.280721	0.238034	1.48697	0.935752	0.974597	+	3.2577	0.00272
E9PK25;P23528;G3V1A4;E9PP50;E9PQB7;E9PS23;E9PLJ3	Cofilin1	CFL1	CFL1	8	39.2	22.728	0	0.067831	0.2802	204	1.56965	3.00439	1.14529	1.56965	1.14529	0.583117	0.851235	0.878144	3.19535	0.80289	1.34256	2.16357	1.0494	2.87039	2.70237	2.40518		0.918223	0.0825229
Q96JM3;S4R3K0	Chromosome alignmentmaintaining phosphoprotein 1	CHAMP1	CHAMP1	6	7	89.098	1.97e+48	0.28587	0.9974	812	-0.00331438	-0.466862	-0.21655	-0.21655	-0.160275	-2.6115	-0.196481	-0.178264	-0.00173024	0.397942	0.60643	0.355737	0.175485	-0.263155	0.206229	0.0548606		0.872286	0.0917068
C9JRZ6;Q9NX63;F8WAR4;G3V1K1;F8WD73	Coiledcoilhelixcoiledcoilhelix domaincontaining protein 3, mitochondrial	CHCHD3	CHCHD3	3	15.9	26.694	1.84e+75	0.32361	1.3238	232	-0.84695	-0.35095	-0.35095	-0.35095	-0.438825	-1.92743	-0.46728	-0.452982	-1.01281	-0.567448	-2.07505	-1.13268	-0.862653	-0.330903	-0.185232	-0.25623		0.740331	0.128489
Q14839;F5GWX5;Q8TDI0;K7EMY3;Q5TG85;F5H6N4	ChromodomainhelicaseDNAbinding protein 4	CHD4	CHD4	12	9.7	218	1.19e+86	0.25401	0.93698	1912	0.29244	0.305111	0.298789	0.298789	-0.364685	-2.8199	0.0813085	-0.124522	-0.488104	-0.0350608	-1.92139	-0.243871	-0.0676387	-0.386701	0.420125	0.02721		0.650636	0.160598
P10645;G5E968	ChromograninA;Vasostatin1;Vasostatin2;EA92;ES43;Pancreastatin;SS18;WA8;WE14;LF19;AL11;GV19;GR44;ER37	CHGA	CHGA	10	39.6	50.688	7.99e+275	0.15131	0.50997	457	0.818554	1.06691	0.94807	0.94807	-0.48553	0.816342	-0.469678	0.0918899	1.42148	0.208078	-2.13311	0.938754	1.91061	1.50435	0.642482	1.44319		0.873761	0.0915381
Q07065	Cytoskeletonassociated protein 4	CKAP4	CKAP4	11	25.2	66.022	5.02e+89	0.50075	1.7832	602	-0.931532	-0.461109	-0.677231	-0.677231	-2.29901	-0.483158	-1.63937	-1.27508	-0.789354	-1.21107	-3.23922	-1.42604	-0.795102	-1.27809	-0.809661	-0.802363		0.681996	0.149447
Q14008;H0YEK7;H0YCF6	Cytoskeletonassociated protein 5	CKAP5	CKAP5	6	4.1	225.49	6.09e+21	0.24855	0.78676	2032	-1.07255	-0.404903	-0.404903	-0.404903	-0.556209	-2.2692	-0.0757379	-0.296063	1.09749	-0.135272	-1.95883	0.608958	0.284071	0.181477	0.131455	0.200407		0.421521	0.290929
P35579;P35749;Q5BKV1;B1AH99;E7ERA5	Myosin9	MYH9	MYH9	32	24.6	226.53	0	0.21335	0.73313	1960	0.734299	0.627895	0.682078	0.682078	-0.0451634	-0.0593553	-0.670931	-0.230525	0.567083	0.0684077	-0.303927	0.154941	0.345344	0.738698	0.732356	0.61682	+	3.25248	0.0027451
P12532;F8WCN3;E9PCP8;C9JSQ1;J3KQ93;C9JT96;C9J8F6;C9J995;C9JJX8;C9J6W7	Creatine kinase Utype, mitochondrial	CKMT1A;CKMT1B	CKMT1A	9	26.4	47.036	1.1e+21	0.20085	0.70336	417	0.141462	0.543194	0.356266	0.356266	0.323642	-0.988848	-1.55149	-0.188228	0.809676	0.159589	-1.87448	0.520944	0.508301	-0.739756	0.0552166	0.299473		0.371061	0.33403
Q15029;K7EP67;K7EJ74	116 kDa U5 small nuclear ribonucleoprotein component	EFTUD2	EFTUD2	18	22.5	109.43	0	0.29762	1.1039	972	0.193024	0.160266	0.176738	0.176738	-0.179256	-1.06605	-0.863859	-0.651192	-0.204767	-0.533065	-0.878686	-0.51277	-0.1333	0.0961443	0.180136	0.0536427	+	3.2287	0.00269231
P49411;H3BNU3	Elongation factor Tu, mitochondrial	TUFM	TUFM	13	34.3	49.541	2.53e+90	0.22772	0.89861	452	0.695396	0.233905	0.483025	0.483025	-0.390007	-0.973648	-0.581496	-0.62845	0.697851	-0.234624	-0.292782	0.132388	0.126407	0.642189	0.789063	0.54604	+	3.22439	0.00264151
P34932	Heat shock 70 kDa protein 4	HSPA4	HSPA4	22	36.3	94.33	5.16e+236	0.15154	0.50678	840	0.371049	0.855875	0.633733	0.633733	-0.967464	0.584934	-0.935309	-0.243372	0.971261	-0.529671	-0.238909	0.222661	1.14207	2.21531	2.18384	1.92529	+	3.19917	0.00266667
P09543;B4DFN6;K7ERZ0;C9K0L8;K7ERC4;K7EN66	2,3cyclicnucleotide 3phosphodiesterase	CNP	CNP	7	20	47.578	3.24e+36	0.2472	0.88966	421	-0.833563	0.433896	0.433896	0.433896	0.158574	-2.08702	-0.432746	-0.107	0.210897	-0.361432	-0.0539454	-0.0493586	-0.0753273	-0.00532813	-1.10895	-0.0399032		0.336033	0.3703
Q12860	Contactin-1	CNTN1	CNTN1	6	9	113.32	1.4136e-37	0.22657	1.3789	1018	-0.838476	-2.19573	-1.10882	-1.10882	-1.09397	-1.08257	-1.98577	-1.08825	0.30276	-2.14692	-0.543199	-0.483619	-0.715015	-0.643245	-0.772691	-0.715015		0.671473	0.153844
P00367;B4DGN5;B3KV55;P49448	Glutamate dehydrogenase 1, mitochondrial;Glutamate dehydrogenase	GLUD1	GLUD1	9	20.3	61.397	5.41e+31	0.30035	0.79421	558	-1.15601	0.213788	-0.3143	-0.3143	-0.153027	-2.05036	-0.726918	-0.781754	-0.234869	-0.0329471	-1.02715	-0.372169	1.18662	1.12007	1.33876	1.21808	+	3.19812	0.00261818
P53618;E9PP73;E9PKQ1;E9PP63	Coatomer subunit beta	COPB1	COPB1	8	12.6	107.14	1.42e+54	0.19161	0.52453	953	-0.777207	0.786746	0.786746	0.786746	-0.241596	-2.62543	-0.0732718	-0.15498	1.08116	0.440753	-2.29034	0.7962	0.72812	-0.795204	1.05427	0.900393		0.363825	0.341632
P61201;B4DIH5;H0YKU5;H0YM03	COP9 signalosome complex subunit 2	COPS2	COPS2	4	12	51.596	4.7822e-08	0.26672	0.75099	443	-0.99764	0.25865	-0.390783	-0.390783	-1.75114	-2.28616	-0.658097	-0.658097	0.429362	0.296545	-2.78327	0.364482	0.428954	-0.539565	-0.788115	0.428954		0.483128	0.249157
Q9UNS2;H7C3P9;C9JLV5;J3QKR0;J3KTQ1;J3QS85;J3QL22	COP9 signalosome complex subunit 3	COPS3	COPS3	2	6.6	47.873	8.28e+73	0.16618	0.51416	423	1.36271	0.75755	1.09163	1.09163	-0.229465	-2.80472	0.384715	0.110065	1.20104	1.07351	-1.74771	1.13869	0.304505	0.642549	-1.12357	0.483406		0.632235	0.166772
P06733;K7EM90	Alphaenolase	ENO1	ENO1	24	74.4	47.168	0	0.15996	0.61662	434	1.01336	1.22982	1.12565	1.12565	-0.396817	-0.210888	0.125227	-0.144427	0.813018	0.257804	-0.153546	0.360487	0.365853	1.87303	1.75292	1.47198	+	3.14143	0.003
J3KN36;Q5JPE7;P69849;Q15155;F5H826	Nodal modulator 2;Nodal modulator 3;Nodal modulator 1	NOMO2;NOMO3;NOMO1	NOMO2	2	2.3	139.38	3.2883e-09	0.43648	1.665	1267	-0.268315	-0.589092	-0.923437	-0.589092	-1.37573	-2.15176	-1.90524	-2.15176	-1.1188	-1.02829	-2.15871	-1.02829	-0.707966	-0.782715	-0.671516	-0.707966	+	3.14054	0.00294737
P13073;H3BNV9;H3BN72;H3BPG0;Q86WV2;H3BNI5	Cytochrome c oxidase subunit 4 isoform 1, mitochondrial	COX4I1	COX4I1	4	26.6	19.576	3.0882e-10	0.41207	1.5235	169	-0.856468	-1.13645	-1.06778	-1.06778	-0.457122	-1.16363	-0.479644	-0.665065	-0.787683	-0.251689	-1.00324	-0.645312	-0.638213	-0.352548	-0.370276	-0.498033		1.10506	0.0541916
P31948;F5H783;F5GXD8;H0YGI8	Stressinducedphosphoprotein 1	STIP1	STIP1	14	31.5	62.639	1.51e+181	0.26719	0.92309	543	0.994614	0.201029	0.651713	0.651713	-0.844305	-0.661567	-0.577731	-0.690291	0.332789	-0.922274	-1.57546	-0.49909	0.404783	0.938321	0.616459	0.670022	+	3.12512	0.00289655
O75390;B4DJV2;F8W4S1;F8VTT8;H0YH82;F8W1S4;F8VPA1;F8VPF9;F8VWQ5;H0YIC4;F8VX68;F8VRP1;F8VX07;F8VZK9;F8W642;F8VRI6	Citrate synthase, mitochondrial;Citrate synthase	CS	CS	5	11.6	51.712	2.68e+19	0.079253	0.34362	466	1.97892	1.38255	0.567575	1.38255	0.567575	0.644533	1.5347	0.986121	1.97262	1.55148	0.519962	1.46639	2.02491	1.39764	2.0341	1.848		0.828827	0.102
P19338;H7BY16	Nucleolin	NCL	NCL	10	17	76.613	7.66e+72	0.27169	0.92907	710	0.225363	-0.0692897	0.0855457	0.0855457	-1.12181	-0.672742	-0.399991	-0.701582	0.106141	0.0332151	-0.94703	-0.196313	0.555439	0.285091	0.529573	0.46174	+	3.12047	0.00284746
P09960	Leukotriene A4 hydrolase	LTA4H	LTA4H	5	11.5	69.284	8.3e+39	0.3267	1.3023	611	-0.38637	-0.471552	-0.428332	-0.428332	-1.43376	-2.24281	-0.921817	-1.1552	-0.658828	-0.745711	-2.10008	-0.701616	0.187609	0.910529	0.201128	0.474464	+	3.11984	0.0028
E7EWR4;P33240;E9PID8	Cleavage stimulation factor subunit 2	CSTF2	CSTF2	5	10.2	62.942	5.54e+26	0.322	1.1729	597	0.208811	-0.23008	0.00599128	0.00599128	-0.493647	-2.73338	-0.747602	-1.04276	-0.135535	-0.129613	-1.71589	-0.494907	-0.541416	0.000490583	-1.0005	-0.245167		0.921008	0.0820324
P35221;F8W845;G3XAM7;E5RIB1;E5RG03;E5RGY6;E5RHV7;E5RJ41;E5RGY7;E5RIE0;E5RJL0;E5RFM3	Catenin alpha1	CTNNA1	CTNNA1	10	17.4	100.07	1.35e+149	0.24189	0.91656	906	0.218934	0.39316	0.308675	0.308675	0.273273	-0.385707	-0.355467	-0.122613	-0.402067	0.484853	-0.0253123	0.0652616	-1.1905	0.0596001	0.0810032	0.0703414		0.577026	0.191556
P07339;H7C469;C9JH19;H7C1V0;F8WD96;F8W787	Cathepsin D;Cathepsin D light chain;Cathepsin D heavy chain	CTSD	CTSD	7	24.5	44.552	1.49e+17	0.13236	0.39057	412	-1.00928	1.48556	0.721177	0.721177	1.39901	0.898699	1.42647	1.26092	1.45954	1.04919	-1.70337	0.773049	1.04734	1.43109	1.5638	1.36355		0.466787	0.25853
Q9NSE4;F6SBX2	Isoleucine--tRNA ligase, mitochondrial	IARS2	IARS2	11	14.6	113.79	9.2768e-41	0.3494	1.6476	1012	0.0599461	-0.310107	-0.873232	-0.310107	-1.28635	-1.22614	-0.79975	-1.08733	-1.058	-1.27751	-1.75442	-1.49635	-0.865998	-0.870888	-0.686825	-0.865998	+	3.04929	0.00360656
Q92688;Q5T6W8	Acidic leucinerich nuclear phosphoprotein 32 family member B	ANP32B	ANP32B	3	12.7	28.787	1.7907e-09	0.14399	0.5125	251	0.520687	0.197137	0.367963	0.367963	0.719899	0.375553	1.17854	0.795731	0.71921	1.06371	0.59355	0.806128	1.64309	1.1481	1.13578	1.32901	+	3.0276	0.00380645
P46821;D6RA32;D6RA40;D6RGJ3;D6RCL2	Microtubuleassociated protein 1B;MAP1 light chain LC1	MAP1B	MAP1B	38	24.4	270.63	0	0.18597	0.72235	2468	0.72423	0.472669	0.603926	0.603926	0.0944796	-1.39045	-0.287945	-0.403418	0.724659	-0.239887	-0.304628	0.141421	0.994155	1.04353	1.01698	1.01836	+	3.00677	0.00387302
P42704;B8ZZ38;C9JCA9;H7C3W8	Leucinerich PPR motifcontaining protein, mitochondrial	LRPPRC	LRPPRC	32	30.4	157.9	3.97e+266	0.20985	0.70633	1394	0.794507	0.674475	0.735739	0.735739	-0.0210532	-0.675274	0.270278	-0.0904107	0.393501	0.409297	-0.326537	0.197053	0.646044	0.724516	0.857861	0.745472	+	2.94966	0.00425
Q16181;E7EPK1;E7ES33;H0YFF6;H0Y3Y4;G3V1Q4;F5GZE5	Septin7	SEPT7	SEPT7	9	27.9	50.679	4.7e+135	0.17924	0.67241	437	1.92478	1.48233	0.0900811	1.48233	0.0900811	-1.19276	-0.720279	-0.508489	0.870941	-1.12048	-0.579663	-0.0203819	1.23837	1.87673	1.5679	1.5844	+	2.94166	0.00424615
Q16531;F5GY55;B4DG00;F5H4N9;F5H581;F5GZ34;F5H7A0;F8WF81;F5H238;F5H6C5;F5H775;F5H0Y5;F5H2L3;F5GZY8;F5GWI0;F5GYG8	DNA damage-binding protein 1	DDB1	DDB1	9	11.5	126.97	1.9876e-75	0.18807	0.65975	1140	0.868121	0.378532	-1.34116	0.378532	-0.057277	0.32563	0.212919	0.169206	0.889129	-1.32647	-2.22752	0.889129	0.697102	0.704089	-0.988459	0.7006		0.119874	0.690995
P63104;E7EX29;B0AZS6;E7ESK7;H0YB80;B7Z2E6;E7EVZ2;E9PD24;E5RIR4;E5RGE1	1433 protein zeta/delta	YWHAZ	YWHAZ	12	49.4	27.745	0	0.090453	0.31706	245	1.78433	0.872103	0.839648	0.872103	0.839648	-0.0353424	0.952601	0.647935	1.71923	1.57029	1.7616	1.68602	1.48407	2.47561	1.93639	2.02229	+	2.93438	0.00430303
Q92499	ATPdependent RNA helicase DDX1	DDX1	DDX1	9	17.8	82.431	1.27e+21	0.22653	0.59223	740	0.566164	0.113286	0.357423	0.357423	0.480096	-0.316609	-1.56951	0.136054	1.58459	0.407191	-1.60702	1.11281	0.520107	0.961508	0.772653	0.762651		0.418178	0.291977
P51991;H7C1J8	Heterogeneous nuclear ribonucleoprotein A3	HNRNPA3	HNRNPA3	7	26.2	39.594	9.46e+82	0.34325	1.3378	378	-0.491391	-0.971957	-0.711756	-0.711756	-0.916171	-1.15406	-0.922502	-0.993413	-0.297954	-1.36278	-0.632827	-0.455696	0.092617	-0.14978	0.0753984	0.0102274	+	2.90769	0.00447761
Q9NVP1;H7C452	ATP-dependent RNA helicase DDX18	DDX18	DDX18	5	13.9	75.406	1.1928e-18	0.32054	1.4183	670	-0.447209	-0.675545	1.26098	-0.447209	-0.788352	-0.151599	-1.35045	-0.435127	-0.66257	-0.409038	-0.331935	-0.461066	-0.846738	-1.33081	-0.547351	-0.547351		0.881169	0.0903386
Q9NR30	Nucleolar RNA helicase 2	DDX21	DDX21	16	26.3	87.343	1.35e+89	0.39245	1.6206	783	-0.694836	-0.621993	-0.657955	-0.657955	-0.783582	-1.30544	-0.506399	-0.828369	-0.448901	-0.7122	-0.992261	-0.700811	-0.525868	-0.451541	-0.792522	-0.582702		0.427319	0.287715
G3V5Z7;P60900;G3V295;G3V3I1	Proteasome subunit alpha type;Proteasome subunit alpha type6	PSMA6	PSMA6	8	36.9	28.147	8.5e+33	0.21908	0.72374	252	0.796786	0.442771	0.63061	0.63061	-0.326767	-1.76863	-0.57124	-0.766237	1.30372	0.599003	-0.196229	0.69485	1.12277	1.30647	0.216418	0.954283	+	2.82634	0.00552941
O00571;O15523;B4DXX7;C9J081;B4E3C4;C9J8G5	ATPdependent RNA helicase DDX3X;ATPdependent RNA helicase DDX3Y	DDX3X;DDX3Y	DDX3X	7	15.4	73.243	8.53e+51	0.19247	0.53079	662	0.733171	0.420743	0.585398	0.585398	-0.0710762	-0.900335	-1.43614	-0.426926	0.838873	0.503466	0.151955	0.525181	-1.51498	0.979117	0.942695	0.961021		1.10977	0.0537658
Q7L014;D6RJA6	Probable ATP-dependent RNA helicase DDX46	DDX46	DDX46	5	5.9	117.36	1.3293e-25	0.14051	0.64974	1031	1.16285	0.00160233	-0.950899	0.00160233	0.251711	-1.85087	-1.23079	0.251711	0.323173	0.485923	-2.05781	0.406842	-0.0787464	1.8534	-0.956728	1.18915		0.284383	0.430982
P04075;J3KPS3;H3BQN4;H3BPS8;H3BR04;H3BUH7;H3BMQ8;H3BU78;H3BR68	Fructosebisphosphate aldolase A;Fructosebisphosphate aldolase	ALDOA	ALDOA	12	53.3	39.42	0	0.12453	0.47156	364	1.30882	0.739589	1.0521	1.0521	-0.254594	-0.485942	0.917216	0.197748	0.949756	1.2641	0.274826	0.885747	1.68186	1.85569	1.32565	1.63755	+	2.81076	0.00568116
P35659;B4DFG0;H0Y993;D6R9L5;D6RDA2	Protein DEK	DEK	DEK	4	15.5	42.674	1.3639e-12	0.243	1.2124	375	-0.870274	-0.222805	-0.453649	-0.453649	-0.453649	-2.44546	-1.3959	-0.453649	-1.25131	-1.2982	-0.569394	-0.569394	-0.662935	-0.621159	-0.895478	-0.662935		0.488248	0.245529
P12270;Q5SWX9	Nucleoprotein TPR	TPR	TPR	27	16.5	267.29	1.36e+160	0.32409	1.3211	2363	-0.164143	-0.380619	-0.268324	-0.268324	-0.608336	-0.91831	-0.466131	-0.652157	-0.402176	-0.390558	-0.30871	-0.366545	-0.354001	-0.313362	-0.429643	-0.364867	+	2.79993	0.00571429
Q08211	ATPdependent RNA helicase A	DHX9	DHX9	25	25.8	140.96	3.02e+183	0.27279	1.1063	1270	0.0201356	-0.121148	-0.0487775	-0.0487775	-0.33674	-0.208642	-0.0213375	-0.18306	-0.114234	-0.425459	-0.204767	-0.24232	-0.181293	-0.524966	-0.0919367	-0.254318		0.808952	0.107491
O95057;K7EN06	GTPbinding protein DiRas1	DIRAS1	DIRAS1	2	12.6	22.329	0.0032718	0.32927	1.1572	198	-0.312897	-0.155102	-0.231843	-0.231843	0.00482669	-0.128029	-1.73505	-0.0600726	-0.394624	-0.203138	-0.128029	-0.237622	-0.339936	-1.23059	-0.419755	-0.379293		0.188795	0.571413
P10515;E9PEJ4;H0YDD4;F5H7M3	Dihydrolipoyllysineresidue acetyltransferase component of pyruvate dehydrogenase complex, mitochondrial	DLAT	DLAT	5	9.6	68.996	8.9e+27	0.283	1.4469	647	-1.00949	-1.65058	-1.29472	-1.29472	-0.417056	-1.79323	-0.39605	-0.739041	-0.372172	-1.03083	-1.6712	-0.664235	-0.532965	-0.671706	-1.15277	-0.809835		0.375821	0.330323
P06744;K7EQ48;K7EPY4;K7EP41;CON__Q3ZBD7;K7ENA0	Glucose6phosphate isomerase	GPI	GPI	13	28.7	63.146	3.44e+173	0.25946	0.93944	558	1.33584	0.320937	0.915855	0.915855	-0.291839	-1.7274	0.107337	-0.450022	-1.12928	-0.117695	-1.04271	-0.686394	0.602788	0.988848	0.175501	0.626861	+	2.77644	0.00585915
Q9UBS4;H7C2Y5	DnaJ homolog subfamily B member 11	DNAJB11	DNAJB11	7	26.8	40.513	1.9741e-62	0.23872	1.0077	358	-0.591392	0.444557	-0.489748	-0.489748	0.0723008	-2.37757	0.42647	-0.213255	0.367992	-0.0186342	-0.646163	-0.0406254	-0.0408223	-1.23374	-1.27655	-0.0408223		0.144995	0.645098
O00429;G8JLD5;F8VZ52;B4DDQ3;F8VUJ9;F8W1W3;B4DPZ9;F8VYL3;F8VR28	Dynamin-1-like protein	DNM1L	DNM1L	7	12.2	81.876	1.2e-30	0.29842	0.95492	736	0.0806676	0.0295734	-0.760759	0.0295734	-1.93026	-2.23571	-0.63385	-0.63385	-0.961662	0.0665483	-2.01227	0.0665483	0.0566562	-1.31861	0.886806	0.530635		0.872227	0.0914778
G3V180;G3V1D3;Q9NY33;E9PQ14;E9PPK9;E9PKK8;E9PNX5	Dipeptidyl peptidase 3	DPP3	DPP3	3	6.7	84.375	1.6663e-48	8.291	23.715	757	-0.892075	-1.40779	-0.863915	-0.892075	-1.38756	-2.42812	-3.07126	-3.07126	-2.13668	-1.58384	-2.54963	-2.13668	-2.98165	-1.46378	-0.843223	-2.03167		1.1441	0.050284
Q15393	Splicing factor 3B subunit 3	SF3B3	SF3B3	15	16.3	135.58	1.21e+116	0.24099	1.0089	1217	0.268573	0.0261023	0.152426	0.152426	-0.300299	-0.609566	-0.38228	-0.42488	0.298992	-0.257011	0.275193	0.127528	0.356255	-0.0388575	-0.044464	0.10352	+	2.7527	0.006
Q02790;F5H1U3;H0YFG2;F5H120	Peptidylprolyl cistrans isomerase FKBP4;Peptidylprolyl cistrans isomerase FKBP4, Nterminally processed	FKBP4	FKBP4	10	31.6	51.804	1.54e+197	0.12635	0.52677	459	0.716955	0.63554	0.676822	0.676822	0.742555	-0.505789	0.194757	0.231409	0.963166	0.0792951	0.349291	0.512655	1.06362	2.18692	1.41473	1.63376	+	2.7488	0.00591781
P62241;Q5JR95	40S ribosomal protein S8	RPS8	RPS8	6	27.4	24.205	8e+217	0.18737	0.71163	208	0.438288	0.501382	0.470179	0.470179	0.327403	-0.656817	-0.0318186	-0.0653124	0.418967	0.830768	0.657149	0.645414	0.602854	0.490801	0.684666	0.594954	+	2.74859	0.00583784
Q9Y6G9;E9PHI6;C9JLW1;C9JGM7	Cytoplasmic dynein 1 light intermediate chain 1	DYNC1LI1	DYNC1LI1	8	20.1	56.578	1.8411e-40	0.1083	0.50726	523	1.46646	0.216602	1.07777	1.07777	0.520604	-2.69854	0.616193	0.56919	-1.53325	1.84094	0.480337	1.31542	1.91479	-1.00866	-1.23816	1.91479		0.150782	0.637179
P63172;Q5VTU3	Dynein light chain Tctex-type 1	DYNLT1	DYNLT1	2	30.1	12.452	3.661e-104	0.13518	0.43057	113	0.888568	-1.43807	-0.995075	-0.995075	1.44097	-2.21821	-0.605684	0.753686	1.5776	0.916807	-2.0393	1.28471	1.29502	1.70901	-1.18616	1.51681		0.134875	0.66069
Q00610;P53675;J3KR87;J3KS13;K7EJJ5	Clathrin heavy chain 1	CLTC	CLTC	32	26.3	191.61	0	0.20304	0.71688	1675	0.762755	0.461184	0.619834	0.619834	-0.114367	-0.29537	0.105768	-0.0919722	0.772481	0.185638	-0.257976	0.295443	0.53801	0.743666	0.922046	0.743068	+	2.73155	0.00597333
O60506;F6UXX1	Heterogeneous nuclear ribonucleoprotein Q	SYNCRIP	SYNCRIP	13	26.6	69.602	1.14e+103	0.23371	0.89101	623	0.140953	0.0796305	0.110617	0.110617	-0.0924781	-0.659194	-0.85989	-0.499445	0.379808	0.222027	-0.382169	0.108724	0.191261	0.452096	0.263057	0.306381	+	2.6995	0.00652632
E9PRY8;P29692;E9PK01;E9PQZ1;H0YCK7;E9PI39;E9PQ49;E9PL12;E9PPR1;E9PIZ1;E9PMW7;E9PL71;H0YE72;H0YE58;E9PN91;E9PK06;E9PK72;E9PKK3;E9PQC9;E9PJD0;E9PNW6	Elongation factor 1delta	EEF1D	EEF1D	9	15.1	76.569	1.63e+174	0.14537	0.62145	697	1.05212	-1.1391	1.05212	1.05212	0.370937	1.4572	0.490071	0.859559	0.8879	0.185376	0.459318	0.540188	0.798416	0.728622	-0.645703	0.763941		0.0539041	0.839786
P26641;B4DTG2	Elongation factor 1gamma	EEF1G	EEF1G	8	24.7	50.118	1.31e+72	0.16556	0.55941	437	0.76202	0.565161	0.666946	0.666946	0.716149	0.501729	0.902173	0.715917	0.450558	0.689567	1.30704	0.862272	1.06619	0.707077	1.14181	0.98379		0.591628	0.184985
Q9NWH9;H7BXE3;A8K5V8;H7C3F4;H0YL55;H0YLE6;H0YMR6;H0YNF3;H0YKH2;H0YMW8;H0YLW7	SAFBlike transcription modulator	SLTM	SLTM	5	5.9	117.15	6.91e+82	0.2762	0.91694	1034	0.0557562	0.445342	0.26366	0.26366	-0.215492	-0.228726	0.0517581	-0.124919	0.881401	0.223424	0.332789	0.508973	-0.0204844	0.0997417	-0.0350608	0.0160084	+	2.69849	0.00649351
Q00341;H0Y394;H7C0A4;H7C2D1;H7BZC3;C9JIZ1;C9J5E5;C9JZI8;C9JES8;C9JHZ8;C9JK79;C9JHS7;C9JT62;C9JHN6;C9JEJ8;C9JBS3;C9JQ82;C9JMQ6	Vigilin	HDLBP	HDLBP	8	8.9	141.45	1.33e+104	0.14666	0.52276	1268	1.45906	0.844173	1.18413	1.18413	0.601562	-0.654619	0.561899	0.274535	-0.978855	-0.385928	0.0765389	-0.366396	1.44273	0.125966	1.33181	1.07651	+	2.6815	0.00651282
K7EM18;P41567;O60739	Eukaryotic translation initiation factor 1;Eukaryotic translation initiation factor 1b	EIF1;EIF1B	EIF1	4	39.7	13.607	7.54e+61	0.30786	1.0667	121	-0.177471	-0.0482362	-0.111407	-0.111407	-1.50521	-0.393856	-0.85822	-0.607434	0.12444	-1.00274	-1.47098	-0.621582	-0.1153	-1.21491	0.0875648	-0.0103047		0.70444	0.140701
P56192;A6NC17;B3KVK7;H0YHV5	Methionine--tRNA ligase, cytoplasmic	MARS	MARS	4	5.9	101.11	5.4359e-16	0.43422	1.5604	900	-1.01381	-1.03662	0.773886	-1.01381	-3.19256	-2.58125	-1.49239	-3.19256	-1.20305	-1.88112	-1.84875	-1.88112	0.153559	-1.01089	-1.13126	0.153559	+	2.67702	0.00648101
P61289;K7ENH2;K7ESG5;B3KQ25;B7Z8D3;K7EKR3;K7EPX6;K7EMD0	Proteasome activator complex subunit 3	PSME3	PSME3	5	23.6	29.506	1.42e+23	0.29197	1.0845	254	-0.0918014	0.124126	0.020198	0.020198	-0.643025	-1.87778	-0.579566	-0.923546	0.158268	-0.426962	-1.43237	-0.427728	0.261656	0.558686	1.3481	0.798408	+	2.65014	0.0068
P41091;Q2VIR3;F8W810;H7BZU1	Eukaryotic translation initiation factor 2 subunit 3;Putative eukaryotic translation initiation factor 2 subunit 3-like protein	EIF2S3;EIF2S3L	EIF2S3	8	20.8	51.109	8.352e-96	0.20608	0.72966	472	0.992862	0.400473	-1.29639	0.400473	-1.88825	-2.36035	-0.176195	-0.176195	-0.862035	0.0678481	-1.95175	-0.323436	0.744197	-0.558808	0.698131	0.721348		0.975743	0.0728627
Q14152;F5H335	Eukaryotic translation initiation factor 3 subunit A	EIF3A	EIF3A	8	7.6	166.57	2.4007e-31	0.26397	0.79517	1382	-0.42503	0.316798	-0.277152	-0.277152	0.330665	0.0219654	-0.461948	-0.000509847	0.052476	0.046772	-2.24413	0.0496267	0.100283	-1.32321	-0.93411	0.100283		0.172506	0.592329
P62269;J3JS69	40S ribosomal protein S18	RPS18	RPS18	6	38.8	17.718	1.46e+20	0.25003	0.87718	152	-0.214	0.304327	0.0683169	0.0683169	0.189055	-1.05658	-0.48388	-0.361022	0.118633	0.529906	0.119557	0.269409	0.351461	0.811776	1.22314	0.838821	+	2.64572	0.00676543
B3KSH1;O00303;B4DEW9;H0YDT6	Eukaryotic translation initiation factor 3 subunit F	EIF3F	EIF3F	4	17.5	39.146	2.3941e-64	0.21526	0.65067	372	0.320234	0.0621133	-0.915705	0.0621133	0.864991	-0.87798	-0.480472	0.0389978	-1.17463	-1.36853	-0.833902	-0.833902	0.797639	-0.773111	-0.866369	0.797639		0.824992	0.102543
O75821;K7EL20;K7ER90;K7ENA8;K7EL60;K7EP16;K7ENH0	Eukaryotic translation initiation factor 3 subunit G	EIF3G	EIF3G	6	23.8	35.611	3.667e-164	0.15998	0.658	320	-0.277985	-1.08847	-0.795488	-0.795488	-0.379066	-2.53188	1.41001	0.776659	0.172132	-0.282262	0.2257	0.0558285	0.542395	-1.35721	0.485701	0.514327		0.110917	0.707969
Q16658;J3KNT0;C9JFC0;C9JPH9	Fascin	FSCN1	FSCN1	14	38.5	54.529	0	0.22236	0.85688	493	0.804426	0.254961	0.555695	0.555695	-1.65517	-1.14235	-0.693855	-1.1112	0.431267	-1.07963	0.171742	-0.0252337	-0.453649	1.31807	1.26358	0.906744	+	2.64142	0.00673171
P38919;I3L3H2;F8WE11;E9PBH4;J3QQP0;C9JUF0	Eukaryotic initiation factor 4A-III	EIF4A3	EIF4A3	7	22.6	46.871	3.275e-36	0.26113	1.2287	411	-0.082975	-1.7413	-0.484705	-0.484705	-0.484705	-1.05721	-1.3318	-0.742743	-1.79039	-1.30299	-1.26825	-1.26825	0.22329	-1.00068	-0.79252	0.22329		1.05739	0.0598953
D6RBW1;P06730;H0Y8J7;D6RFJ3	Eukaryotic translation initiation factor 4E	EIF4E	EIF4E	3	16.3	28.512	6.7552e-14	0.14599	0.6249	245	1.53395	1.13327	1.34748	1.34748	0.279301	-2.37828	1.22621	0.829085	1.06163	1.35115	-0.141825	0.886176	0.939482	1.02374	1.12762	1.03234		0.668413	0.154712
Q04637;E7EUU4;E9PGM1;E7EX73;C9JF13;C9K073;C9J2Z7;C9J6B6;H7C044;H7C0V6;O43432;F5H564;F5H8J4	Eukaryotic translation initiation factor 4 gamma 1	EIF4G1	EIF4G1	14	13.7	175.49	3.72e+86	0.22126	0.75082	1599	-0.264356	0.381667	0.0945177	0.0945177	-0.191184	-0.655993	-0.0691522	-0.284122	0.747366	0.387317	-1.54537	0.150252	0.619226	0.371926	0.852459	0.627827		0.779063	0.116647
P78344;D3DQV9;H0Y3P2;E9PKF8;H0YCH5;H0YD77;H0YEC5;H0YE22	Eukaryotic translation initiation factor 4 gamma 2	EIF4G2	EIF4G2	5	6.5	102.36	3.8288e-58	0.17965	0.65737	907	-1.14632	0.258891	-0.524341	-0.524341	-0.326537	-2.51577	-0.127633	-0.22366	1.22196	0.606035	-0.617298	0.587075	1.48621	-0.788838	1.06927	1.29275		0.891141	0.0880532
Q15056	Eukaryotic translation initiation factor 4H	EIF4H	EIF4H	6	39.1	27.385	1.3e+29	0.19994	0.78824	248	0.441419	0.543026	0.493117	0.493117	-0.259785	-0.773321	-1.3771	-0.493823	1.03712	-1.47564	-0.198368	0.547775	-0.637286	1.02679	1.22621	0.742702		1.03981	0.0619026
P13489;E9PIM9;E9PLZ3;E9PMJ3;H0YCR7;E9PIK5;E9PMN0;E9PMA9	Ribonuclease inhibitor	RNH1	RNH1	3	8.7	49.973	2.1946e-63	0.073005	0.31254	461	-0.858372	-0.901979	0.818554	-0.858372	1.32431	0.295996	1.47995	1.12019	1.92221	1.5156	-0.495183	1.29449	2.58996	3.67354	2.3806	2.99929	+	2.63467	0.00674699
P56537;B7ZBH1;F8WDS6;F8WD20	Eukaryotic translation initiation factor 6	EIF6	EIF6	6	35.9	26.599	8.5044e-41	0.16897	0.64154	245	-0.953893	0.487965	-1.07811	-0.953893	0.280615	-2.73743	0.0918942	0.189338	0.813322	0.658174	-2.11972	0.737832	0.656876	-0.738347	0.828434	0.745204		0.141015	0.651336
B1APY8;P26378;B1APY9;B1AM49;Q12926;B1AM48	ELAV-like protein 4;ELAV-like protein 2	ELAVL4;ELAVL2	ELAVL4	6	21.8	42.398	8.4311e-14	0.22236	0.83936	385	-0.884137	0.454348	-0.230695	-0.230695	-0.230695	-2.06962	-1.77628	-0.230695	0.228199	-0.128953	-1.02531	-0.219175	0.424571	-1.5575	0.642684	0.537746		0.542071	0.211711
P50402;Q5HY57;F8WEQ1	Emerin	EMD	EMD	5	33.5	28.994	1.6381e-15	0.43321	2.2361	254	-0.715303	-1.77933	0.96401	-0.715303	-1.38084	-2.87082	-0.879513	-1.38084	-0.907439	-1.64864	-1.77993	-1.77993	-0.881821	-0.857231	-0.836905	-0.881821		1.05915	0.0597668
Q9HC35;B5MBZ0;F2Z2B5	Echinoderm microtubule-associated protein-like 4	EML4	EML4	5	6.7	108.91	7.2416e-24	0.1102	0.34921	981	1.83949	0.643338	-0.897761	0.643338	1.30736	0.188036	1.42217	1.06901	-1.15638	-0.987631	1.09173	1.09173	-1.09308	1.8962	-0.804612	1.8962		0.150038	0.638054
Q9UNF1;Q5H909;Q5H907;Q12816;Q9Y5V3;G5E9N2	Melanomaassociated antigen D2	MAGED2	MAGED2	6	19	64.953	3.01e+62	0.21128	0.81549	606	0.590571	1.14009	0.89134	0.89134	-0.518636	-1.96624	-0.854794	-0.676946	-0.129217	-0.129217	-2.14116	-0.129217	0.191804	1.15679	0.849934	0.786377	+	2.63445	0.00666667
P09104;B7Z2X9;F5H0C8;P13929;F5H1C3;E5RGZ4;K7EKN2;K7EPM1;E5RG95;E5RI09;U3KQQ1	Gamma-enolase;Enolase;Beta-enolase	ENO2;ENO3	ENO2	10	35.9	47.268	6.9561e-111	0.13664	0.54669	434	-0.744592	-1.16515	-0.982509	-0.982509	-0.304044	-2.17454	1.39775	0.784456	0.172116	-1.41273	-2.07498	-0.552106	-1.08075	3.10408	0.681978	2.35089		0.961477	0.0749171
P62258;I3L3T1;B4DJF2;K7EM20;K7EIT4;I3L0W5	1433 protein epsilon	YWHAE	YWHAE	15	71	29.174	0	0.17394	0.64358	255	1.09216	1.36933	1.23739	1.23739	-0.323543	-0.251568	0.37103	-0.032898	1.1688	-0.245009	0.466018	0.576395	0.453775	1.15563	1.41254	1.06108	+	2.62393	0.00663529
P08107;E7EP94;V9GZ37	Heat shock 70 kDa protein 1A/1B	HSPA1A	HSPA1A	18	40.1	70.051	0	0.14889	0.57232	641	1.30872	0.826054	1.08748	1.08748	0.705124	-0.266397	0.958757	0.554282	0.171336	0.135713	0.228334	0.178966	0.78416	1.28409	1.10734	1.0731	+	2.60166	0.00697674
Q9BSJ8;F8VZB1	Extended synaptotagmin-1	ESYT1	ESYT1	9	12.4	122.85	9.5056e-28	0.44142	1.4148	1104	-1.03837	-1.31227	-0.465609	-1.03837	-0.465609	-2.56628	-1.10558	-1.16326	-0.38659	-1.24184	-1.30282	-0.773159	-0.368601	-0.50924	-0.668482	-0.510255		0.593873	0.18406
P62495;B7Z7P8;Q96CG1;I3L492;D6RJE8;D6RCB3	Eukaryotic peptide chain release factor subunit 1	ETF1	ETF1	8	22.4	49.03	6.6269e-20	0.29248	0.96271	437	0.150129	-0.206268	0.0997417	0.0997417	0.0997417	-1.83357	-1.5667	0.0997417	0.189664	-0.898247	-1.76979	-0.254086	0.568666	0.898189	-1.44726	0.307853		0.433912	0.282147
P13804;H0YLU7;H0YNX6;H0YL12;H0YK49;H0YKF0;H0YL83	Electron transfer flavoprotein subunit alpha, mitochondrial	ETFA	ETFA	7	34.5	35.079	1.18e+45	0.11935	0.40474	333	-0.803417	0.89341	0.89341	0.89341	-0.135141	-1.87397	1.14191	0.176377	1.65849	1.05676	-1.92564	1.38877	1.78667	2.10724	1.55343	1.83377		0.841303	0.0991487
P38117;M0QY67	Electron transfer flavoprotein subunit beta	ETFB	ETFB	6	25.1	27.843	5.607e-14	0.43137	1.8185	255	-0.76334	-1.6565	0.954697	-0.76334	-0.689657	-0.99769	0.144122	-0.4306	-0.687956	-1.22797	-1.30065	-0.96202	-1.72847	-0.82649	-0.482848	-0.482848		0.336975	0.370446
Q01844;B0QYK0;C9JGE3;H7BY36	RNA-binding protein EWS	EWSR1	EWSR1	2	3.5	68.477	0.00023881	0.18209	0.63484	656	-0.764319	0.249891	-0.734908	-0.734908	-1.57391	-0.00216241	-1.38334	-0.00216241	0.698202	0.622865	-1.6834	0.661025	0.715912	0.56192	0.734203	0.672722		0.885878	0.0890186
P25786;F5GX11;B4DEV8	Proteasome subunit alpha type1;Proteasome subunit alpha type	PSMA1	PSMA1	5	18.6	29.555	3.71e+29	0.19966	0.68331	263	-0.0433445	1.72366	1.09529	1.09529	-0.104068	-0.122606	-1.54451	-0.113308	-0.989133	-0.32112	-0.115566	-0.214685	0.854675	0.89518	1.09379	0.951719	+	2.58282	0.00717241
Q96A26;F8W7Q4;E9PH05	Protein FAM162A	FAM162A	FAM162A	4	21.4	17.342	5.74e+27	0.37949	1.4054	154	-1.27591	-0.812046	-0.812046	-0.812046	-1.68782	-0.738206	-0.698663	-0.975186	-0.590051	-0.31034	-1.76947	-0.443427	-0.802069	-1.00202	-1.18352	-0.980223		0.0688588	0.802963
Q07812	Apoptosis regulator BAX	BAX	BAX	3	24.5	21.184	1.9396e-38	0.32703	1.5334	192	-1.20345	-0.757306	-1.07175	-1.07175	-1.98825	-1.49677	-0.91242	-1.17521	-0.6515	-1.20827	-1.80794	-0.90319	-0.877839	0.864097	0.795358	0.830137	+	2.5818	0.00709091
Q9P2E9;F8W7S5;A2A2S5	Ribosome-binding protein 1	RRBP1	RRBP1	5	5.3	152.47	1.4657e-23	0.34183	1.5712	1410	-0.707426	0.44044	-1.00249	-0.707426	-1.43108	-2.25859	-2.14604	-2.14604	-0.576279	-1.62227	-1.5915	-1.62227	-1.28155	-0.824876	-1.06882	-1.28155	+	2.56855	0.00710112
P10412	Histone H1.4	HIST1H1E	HIST1H1E	7	25.1	21.865	4.76e+48	0.14385	0.54978	219	3.15959	0.659973	3.83951	3.15959	3.83951	1.21106	2.67337	2.93922	0.166195	-1.53673	0.0801031	0.123791	1.32323	-0.0626744	0.775441	0.785607	+	2.56549	0.00706667
P37837;F2Z393	Transaldolase	TALDO1	TALDO1	5	16.9	37.54	2.97e+18	0.13424	0.37383	337	0.914032	0.91806	0.916048	0.916048	0.743376	-0.268195	-1.49079	0.324492	1.71814	1.02815	1.64282	1.49438	1.00445	1.70148	1.80208	1.54362	+	2.56227	0.00698901
P06493;E5RIU6;G3V5T9;Q00526;P24941;E7ESI2;K7ELV5;G3V317	Cyclindependent kinase 1	CDK1	CDK1	4	14.8	34.095	4.62e+29	0.41702	1.1953	297	0.72485	-0.671203	0.189484	0.189484	-1.54651	-1.88178	-1.52872	-1.64345	-1.06564	-0.153935	-1.11403	-0.706389	-0.257373	-1.02778	0.900422	0.43468	+	2.56145	0.00691304
P07237;H7BZ94;H0Y3Z3;I3L312;I3L398;I3NI03;I3L3P5;I3L4M2;I3L3U6;I3L0S0;I3L514;I3L1Y5	Protein disulfideisomerase	P4HB	P4HB	20	47	57.116	1.81e+255	0.22119	0.74998	508	0.452294	0.779868	0.625358	0.625358	0.150401	-1.0207	-0.174918	-0.269643	0.506681	-0.00619028	-0.00762605	0.185327	0.382382	0.41373	0.595162	0.466848	+	2.56036	0.00688172
J3KTL2;Q07955;J3KSW7;J3QQV5;J3KSR8	Serine/argininerich splicing factor 1	SRSF1	SRSF1	7	34	28.329	6.93e+19	0.29142	1.0873	253	-0.0556121	-0.2529	-0.150886	-0.150886	-0.509848	0.0332447	-0.382833	-0.267347	-0.141694	-0.483777	-0.687956	-0.41999	0.0384063	0.126612	0.503957	0.237483	+	2.5481	0.00693617
P28066	Proteasome subunit alpha type5	PSMA5	PSMA5	6	36.9	26.411	1.5e+141	0.13199	0.49243	241	0.99611	1.49753	1.26849	1.26849	0.548586	-1.16928	0.79636	0.280563	1.85632	2.66603	1.47433	2.08703	1.39954	0.540358	0.488026	0.873166	+	2.51153	0.00715789
E5RJR5;P63208;F8W8N3;E7ERH2;E5RGM3	Sphase kinaseassociated protein 1	SKP1	SKP1	4	25.8	18.72	4.05e+31	0.26104	0.88305	163	0.254186	-0.0176369	0.124667	0.124667	-0.125519	-1.35913	-0.455439	-0.55938	0.496244	-0.300299	-0.152638	0.0576119	0.290621	0.650771	0.537382	0.500636	+	2.48754	0.007375
P07437;Q5JP53;Q5ST81;E9PBJ4;A6NNZ2;I3L2F9;G3V2A3	Tubulin beta chain	TUBB	TUBB	17	43.5	49.67	8.81e+184	0.16695	0.63825	444	1.06872	0.603819	0.854919	0.854919	0.0689221	-0.53067	0.731494	0.181218	0.557518	0.277639	0.37258	0.407302	0.968689	0.988791	0.972421	0.97666	+	2.47173	0.00734021
Q9Y265;E7ETR0;H7C4G5;J3QLR1;H7C4I3	RuvBlike 1	RUVBL1	RUVBL1	12	37.9	50.227	9.34e+138	0.2706	0.84649	456	-1.76273	0.0190973	-0.612621	-0.612621	0.111103	-1.68997	-0.202512	-0.409264	-0.556895	-0.190425	-0.930321	-0.527788	1.19463	0.924399	0.80556	0.984181	+	2.45152	0.00767347
P26368;K7ENG2	Splicing factor U2AF 65 kDa subunit	U2AF2	U2AF2	7	21.7	53.5	3.7e+173	0.23569	0.89226	475	0.103333	0.0611798	0.0824103	0.0824103	-0.619272	-0.305095	-0.233397	-0.376434	0.292228	0.164464	-0.592158	0.00414381	0.59005	0.373963	0.200084	0.39688	+	2.44843	0.00759596
P41250	Glycine--tRNA ligase	GARS	GARS	4	8.1	83.165	8.038e-65	0.33926	0.83551	739	-1.36486	-0.54409	-1.00892	-1.00892	-1.00892	-2.33365	-1.19797	-1.00892	-1.62625	-0.477056	-2.52281	-0.477056	0.487257	1.1399	0.103844	0.641569	+	2.44673	0.00756
H3BPE7;P35637	RNAbinding protein FUS	FUS	FUS	5	8	53.496	1.36e+38	0.17517	0.68919	527	0.543888	0.309967	0.431663	0.431663	0.540107	0.58853	0.474372	0.535093	0.812891	0.683368	0.339053	0.625282	0.628385	0.413269	0.55703	0.535645		0.603543	0.178872
Q13283;F5H4D6;E5RJU8;E5RIZ6;Q5HYE9;E5RH42;E5RIF8;E5RI46	Ras GTPase-activating protein-binding protein 1	G3BP1	G3BP1	5	17.6	52.164	1.8205e-27	0.14402	0.50067	466	1.29233	1.08568	-0.367147	1.08568	0.843862	0.455198	-1.41475	0.662579	0.934841	-1.42576	-1.47974	0.934841	0.625845	0.993896	1.31995	1.00749		0.531906	0.217429
P23526	Adenosylhomocysteinase	AHCY	AHCY	9	23.8	47.716	2.24e+47	0.072015	0.2465	432	2.63828	2.11154	1.71302	2.11154	1.71302	1.27767	1.77705	1.60568	2.01333	1.54111	0.375927	1.45856	2.32279	2.77014	2.96838	2.71159	+	2.42557	0.00784158
O43390;B4DT28;E7ETM7	Heterogeneous nuclear ribonucleoprotein R	HNRNPR;HNRPR	HNRNPR	17	31.3	70.942	1.26e+140	0.24364	0.96566	633	0.486388	0.0995871	0.305912	0.305912	-0.0342157	-0.246469	-0.000865332	-0.08982	-0.00518435	0.0883007	-0.160017	-0.0220265	0.0528501	-0.236952	0.0502185	-0.0383667	+	2.42077	0.00784314
P60174;U3KPZ0;U3KQF3;U3KPS5	Triosephosphate isomerase	TPI1	TPI1	15	68.9	30.791	9.07e+228	0.068199	0.32015	286	2.15553	1.59955	1.67167	1.67167	1.67167	0.1005	0.450715	0.906811	2.55004	1.13822	0.296456	1.63005	2.66859	3.56393	2.42182	2.97226	+	2.4131	0.00796117
Q8WXI9	Transcriptional repressor p66-beta	GATAD2B	GATAD2B	7	20.1	65.26	2.3584e-44	0.18869	0.87189	593	-1.15328	0.170394	-1.11122	-1.11122	-0.338339	0.0964372	0.648304	0.192155	0.216636	0.395739	-1.6807	0.308965	0.782496	-0.042084	-0.655289	0.428333		0.234381	0.500416
Q92616	Translational activator GCN1	GCN1L1	GCN1L1	17	8.2	292.75	2.61e+55	0.22011	0.91536	2671	0.0346035	-0.078883	-0.0210241	-0.0210241	-0.296546	-1.13875	0.277761	-0.274236	1.46546	-1.71462	-0.346872	0.360827	1.16897	-0.369048	0.775589	0.658307		0.337322	0.371352
Q8TB36	Ganglioside-induced differentiation-associated protein 1	GDAP1	GDAP1	4	10.6	41.345	1.5769e-76	0.2369	1.2001	358	-0.728867	0.748481	-0.525367	-0.525367	-0.525367	-0.456911	-1.46803	-0.490733	-0.348686	-0.236829	-2.23476	-0.291674	-0.753222	-1.49743	0.571365	0.571365		0.253618	0.471704
P17987;E7ERF2;E7EQR6;F5H282;F5GZ03;F5H136;F5H676;F5GZI8;F5H726;F5GYL4;F5H7Y1	Tcomplex protein 1 subunit alpha	TCP1	TCP1	20	49.6	60.343	3.62e+302	0.13635	0.51739	556	1.07333	0.844562	0.963477	0.963477	0.143373	-0.454386	0.518102	0.122728	1.10274	0.167572	-0.969454	0.333994	0.962463	1.82879	2.0598	1.6886	+	2.39571	0.00823077
P62906	60S ribosomal protein L10a	RPL10A	RPL10A	6	27.6	24.831	4.53e+29	0.14563	0.54299	217	1.03727	0.997895	1.01771	1.01771	0.56965	0.115175	-0.258217	0.18201	1.10293	0.869596	-0.098689	0.710448	1.49131	1.04695	0.993207	1.19497	+	2.38996	0.00834286
Q9Y5M8;H7C4H2	Signal recognition particle receptor subunit beta	SRPRB	SRPRB	5	20.3	29.702	7.02e+34	0.19706	0.94027	271	-0.332622	-0.239765	-0.285446	-0.285446	0.334716	0.0187318	-0.0497701	0.11116	-0.105142	0.396005	-0.168642	0.0636189	0.0843032	0.310826	0.596558	0.34585	+	2.38972	0.00826415
Q04760	Lactoylglutathione lyase	GLO1	GLO1	4	23.4	20.777	1.4845e-16	0.14291	0.41825	184	-1.00641	1.52774	0.991657	0.991657	0.991657	-0.645794	-1.3146	0.39375	1.73461	1.5992	-1.86217	1.66849	1.1621	-0.813581	-0.987569	1.1621		0.146275	0.643103
Q9HC38;B7Z403;I3L3Q4;I3L1I0	Glyoxalase domain-containing protein 4	GLOD4	GLOD4	4	13.1	34.793	2.9391e-48	0.065467	0.33707	313	1.28521	-0.955519	-0.916597	-0.916597	0.845832	-2.56327	1.20337	1.03565	-1.60821	2.04555	-1.8599	2.04555	1.86723	-1.20866	-0.709667	1.86723		0.00315205	0.99005
O76003	Glutaredoxin3	GLRX3	GLRX3	6	22.7	37.432	4.19e+21	0.18417	0.81138	335	0.749742	-0.75873	0.184286	0.184286	-1.27298	-2.40727	-0.0318186	-0.924579	1.44863	0.756916	-1.52637	0.667969	0.566293	0.925385	-0.121679	0.519046		1.06044	0.0597193
P78371;F5GWF6;F8VQ14	Tcomplex protein 1 subunit beta	CCT2	CCT2	16	42.1	57.488	3.25e+280	0.10822	0.42603	535	1.35816	1.40163	0.558941	1.35816	0.558941	-0.652876	0.428158	0.203604	1.44705	0.830973	-0.511873	0.795407	1.67733	1.9039	2.01368	1.87167	+	2.37814	0.00829907
P49915	GMP synthase [glutamine-hydrolyzing]	GMPS	GMPS	5	8.9	76.715	7.5642e-10	0.22392	0.88512	693	1.48722	-0.948663	-1.14421	-0.948663	-1.86475	-2.33405	-0.377068	-1.04643	0.103162	-1.52019	-1.46901	0.103162	0.603051	-0.976283	-1.1472	0.603051		0.637759	0.165042
P09471;H3BN82	Guanine nucleotidebinding protein G(o) subunit alpha	GNAO1	GNAO1	7	24.9	40.05	5.76e+66	0.33609	1.1698	354	-0.74373	-0.275841	-0.490901	-0.490901	-0.670115	-0.234379	-1.42218	-0.696147	-0.143524	-0.712112	-0.925468	-0.554809	-0.162855	-0.119821	-0.0724489	-0.117902		1.13157	0.0517546
P10809;E7ESH4;E7EXB4;C9JL25;B7Z712;C9JCQ4;C9JL19;C9J0S9	60 kDa heat shock protein, mitochondrial	HSPD1	HSPD1	29	60	61.054	0	0.14785	0.52554	573	1.03106	0.870704	0.953109	0.953109	0.658196	-0.661567	0.344208	0.214023	1.16391	0.808286	0.443281	0.834972	1.02353	1.35129	1.17707	1.19019	+	2.37155	0.00837037
P63244;D6RHH4;J3KPE3;D6R9L0;D6R9Z1;D6RFX4;H0Y8W2;D6RAC2;D6REE5;H0YAM7;H0YAF8;D6RFZ9;D6RBD0;E9PD14;D6RAU2;H0Y8R5;D6R909;D6RHJ5;D6RGK8;D6RF23;D6RDI0	Guanine nucleotidebinding protein subunit beta2like 1	GNB2L1	GNB2L1	9	35.6	35.076	3.2e+81	0.23063	0.77078	317	-0.00705199	0.946138	0.546873	0.546873	-2.02322	-0.992696	0.396081	-0.539188	1.69148	-0.758474	-0.378179	0.613657	0.520935	-0.890678	0.521059	0.520997		0.711905	0.138447
P09211;A8MX94	Glutathione Stransferase P	GSTP1	GSTP1	9	48.1	23.356	0	0.15434	0.51251	210	0.935338	0.606167	0.78012	0.78012	0.0447468	-0.555423	-0.10742	-0.184312	1.29293	0.590854	-0.401412	0.651841	0.610433	1.95971	1.38172	1.41906	+	2.34687	0.00888073
P08758;D6RBL5;E9PHT9;D6RBE9	Annexin A5;Annexin	ANXA5	ANXA5	7	27.8	35.936	1.45e+25	0.17033	0.56644	320	0.861264	0.535666	0.707631	0.707631	-1.29926	-0.0326651	-0.165301	-0.0974594	0.0931556	0.461164	-1.93076	0.288862	1.44686	1.47037	1.40736	1.44176	+	2.34263	0.00894545
Q9Y2Q3;E9PFN5	Glutathione S-transferase kappa 1	GSTK1	GSTK1	2	13.3	25.497	3.7382e-06	0.19518	0.76987	226	1.09394	-0.158208	-1.07181	-0.158208	0.696868	-1.51823	0.868121	0.339282	0.294279	-1.27757	-0.0461418	0.134086	0.72311	-1.25311	-0.944389	0.72311		0.0296739	0.909378
P46777;Q5T7N0	60S ribosomal protein L5	RPL5	RPL5	7	19.9	34.362	4.55e+64	0.14244	0.65212	297	0.742434	0.549789	0.649325	0.649325	0.449454	-0.429964	0.459735	0.215406	0.948809	0.500953	0.22874	0.590478	1.00674	1.01689	1.07552	1.03337	+	2.32999	0.00900901
Q9NYH9	U3 small nucleolar RNA-associated protein 6 homolog	UTP6	UTP6	2	3.7	70.193	1.7976e-52	0.78184	2.6119	597	-1.47514	-0.739243	0.0820719	-0.739243	-1.69924	-2.68433	-2.06619	-1.87108	-1.35473	-1.36715	-2.00502	-1.36093	-1.36384	-0.89817	-0.792646	-1.36384	+	2.31261	0.00914286
B4DR52;U3KQK0;O60814;P57053;P58876;P62807;Q5QNW6;Q93079;Q99877;Q99879;Q99880;Q96A08	Histone H2B;Histone H2B type 1K;Histone H2B type FS;Histone H2B type 1D;Histone H2B type 1C/E/F/G/I;Histone H2B type 2F;Histone H2B type 1H;Histone H2B type 1N;Histone H2B type 1M;Histone H2B type 1L;Histone H2B type 1A	HIST2H2BF;HIST1H2BK;H2BFS;HIST1H2BD;HIST1H2BC;HIST1H2BH;HIST1H2BN;HIST1H2BM;HIST1H2BL;HIST1H2BA	HIST2H2BF	6	31.9	18.041	3.27e+27	0.29821	1.0897	166	-0.142087	-0.220206	-0.180618	-0.180618	-0.126312	-0.0036022	-0.0938305	-0.0736422	-0.230449	0.00879841	-0.188401	-0.13286	-0.286881	-0.329985	-0.220082	-0.278272	+	2.28044	0.00980531
P16104;Q96QV6	Histone H2A.x;Histone H2A type 1-A	H2AFX;HIST1H2AA	H2AFX	3	32.2	15.144	1.4115e-80	0.32785	1.1546	143	-0.132643	-1.13004	-0.940303	-0.940303	-0.0918014	-0.370945	-0.482848	-0.305676	-0.287945	-0.225522	-1.32317	-0.256396	-1.4545	-0.843923	-0.151989	-0.151989		0.101441	0.72731
P20042	Eukaryotic translation initiation factor 2 subunit 2	EIF2S2	EIF2S2	5	21.9	38.388	1.3392e-24	0.92372	2.6451	333	-1.40217	-0.987555	0.577573	-0.987555	-1.52972	-2.29778	-2.05162	-1.7672	-1.27172	-1.04137	-1.67776	-1.27172	-0.690194	0.440714	-0.484396	-0.156368	+	2.27233	0.00989474
Q9P0M6;Q5SQT3	Core histone macroH2A.2;Histone H2A	H2AFY2	H2AFY2	9	36.8	40.058	2.68e+70	0.37805	1.4217	372	-0.502636	-0.432318	-0.467049	-0.467049	-0.443394	-1.01635	-0.5007	-0.631489	-0.380397	-0.217727	-0.987539	-0.492428	-0.627794	-0.88096	-0.900567	-0.797658		0.715581	0.137047
O75367;B4DJC3;D6RCF2	Core histone macroH2A.1;Histone H2A	H2AFY	H2AFY	14	36.3	39.617	8.39e+127	0.33161	1.2761	372	-0.0939657	-0.169412	-0.131196	-0.131196	-0.368936	-0.84318	-0.273217	-0.47444	-0.28238	-0.100036	-0.303576	-0.225731	-0.405121	-0.55719	-0.504061	-0.487408	+	2.27227	0.0098087
P55084;F5GZQ3;B5MD38;C9JE81;C9JEY0;C9K0M0	Trifunctional enzyme subunit beta, mitochondrial;3ketoacylCoA thiolase	HADHB	HADHB	6	13.7	51.294	5.58e+42	0.27491	1.0889	474	0.219186	0.0666389	0.144928	0.144928	0.0392362	-0.455334	-0.161952	-0.178575	-0.134352	-0.306379	-2.1809	-0.217803	-0.241596	-0.488515	-0.107286	-0.270614		0.739349	0.128574
B4DLH4;Q9H910;A6NGP5;H3BU16;H3BMV3;H3BTV5;H3BMT0;B4E1P3;H3BMM8	Hematological and neurological expressed 1-like protein	HN1L	HN1L	3	20.6	23.025	4.1882e-15	0.2872	1.3889	218	0.108643	0.104046	-1.07188	0.104046	-2.54528	-2.15653	-1.63735	-2.33785	0.646496	0.90996	-1.82596	0.784234	-1.15548	-0.700936	-0.31603	-0.31603	+	2.25317	0.01
O43504;E9PLX3;R4GMU8	Hepatitis B virus X-interacting protein	HBXIP	HBXIP	2	37.4	9.6138	3.7727e-27	0.29068	1.0539	91	-0.95048	-0.0597706	0.0432593	-0.0597706	0.0432593	-2.64307	-1.69457	0.0432593	-0.063779	-0.108625	-1.6299	-0.0860276	-0.409147	-0.0354831	-0.0482362	-0.1542		0.373292	0.332578
A6NEM2;P51610;H7C1C4	Host cell factor 1;HCF N-terminal chain 1;HCF N-terminal chain 2;HCF N-terminal chain 3;HCF N-terminal chain 4;HCF N-terminal chain 5;HCF N-terminal chain 6;HCF C-terminal chain 1;HCF C-terminal chain 2;HCF C-terminal chain 3;HCF C-terminal chain 4;HCF C-terminal chain 5;HCF C-terminal chain 6	HCFC1	HCFC1	8	6.3	213.47	9.2353e-28	0.30398	0.98289	2080	-0.701416	0.209245	-1.22886	-0.701416	-2.0071	-2.76305	-0.43808	-0.43808	-1.02008	-0.127633	-2.00012	-0.127633	0.343604	-1.30608	-0.835622	0.343604		0.409497	0.297955
J3KPW7;Q92769;B3KRS5;Q5TEE2	Histone deacetylase 2;Histone deacetylase	HDAC2;HDAC1	HDAC2	3	6.4	65.537	6.4307e-36	0.19948	0.72068	582	0.186623	0.435515	-0.366812	0.186623	-0.366812	0.300768	-1.8594	0.00525224	0.699935	-1.1731	-1.96035	0.699935	0.289598	-1.34755	0.330157	0.31002		0.0983377	0.732889
P51858;A8K8G0;H3BPQ6	Hepatomaderived growth factor	HDGF	HDGF	9	42.5	26.788	0	0.50886	1.9379	240	0.248399	-0.983678	-0.239926	-0.239926	-0.954494	-0.935912	-1.73314	-1.16323	-6.92659	-0.157173	-2.89573	-1.52925	-0.817214	1.72256	-0.496513	0.609306		1.10999	0.0539157
Q7Z4V5;K7EPS6;K7ERN8;M0R0J3;K7EIG6	Hepatoma-derived growth factor-related protein 2	HDGFRP2	HDGFRP2	4	8.8	74.316	3.3767e-148	0.25061	1.0904	671	0.165839	-0.736628	-0.837251	-0.736628	-0.346872	-2.2254	-0.104739	-0.220732	-0.204892	-0.246347	-2.2395	-0.225471	-0.326307	0.177653	-0.18574	-0.095514		0.222629	0.517797
P14868;Q68CR9;H7BZ35;C9JLC1;H7C278;C9J7S3;C9JQM9	AspartatetRNA ligase, cytoplasmic	DARS;DKFZp781B11202	DARS	8	21.6	57.136	1.92e+161	0.21754	0.97373	501	1.89475	0.234126	1.29124	1.29124	-0.0504669	-0.951215	0.337266	-0.127536	-0.000432773	0.130681	-0.516419	-0.102829	0.301675	0.186804	0.846973	0.474925	+	2.24274	0.0102564
A8MXP9;P43243;D6REM6;B3KM87;D6R991;H0Y8T4;D6RIA2;D6RE02;D6RBI2;D6RAY2;D6RAM9;D6RBK5;D6R8Z5;D6REK4;D6RCM3;D6RBS2;D6R9F3;D6RGW7;D6RB45	Matrin3	MATR3	MATR3	18	27.5	99.966	5.63e+55	0.31984	1.1696	895	0.110854	-0.185232	-0.0296069	-0.0296069	-0.393197	-0.316609	-0.542506	-0.414414	-0.0719	-0.323197	-0.441696	-0.270585	-0.438506	-0.330329	-0.16092	-0.305368	+	2.23884	0.0102712
Q9NRW1;Q9H0N0;C9J0I2	Ras-related protein Rab-6B;Ras-related protein Rab-6C	RAB6B;RAB6C	RAB6B	2	11.1	23.461	8.4036e-09	0.2905	1.019	208	-1.02123	-0.0846086	0.95492	-0.0846086	-2.11559	-1.12254	-1.55743	-1.12254	0.0229033	-0.141956	-1.0187	-0.312431	0.0166141	-0.225398	0.103906	-0.0283511	+	2.22981	0.0103529
Q1KMD3;H3BQZ7	Heterogeneous nuclear ribonucleoprotein U-like protein 2	HNRNPUL2;hCG_2044799	HNRNPUL2	11	17.9	85.104	6.6941e-58	0.34905	1.4839	747	-0.489132	-0.277985	0.368327	-0.277985	-1.79668	-0.546067	-0.546067	-0.546067	-0.900798	-1.71209	-1.71642	-1.71642	-0.629566	-0.589859	-1.17989	-0.775826	+	2.19767	0.0112667
P53396;K7ESG8	ATPcitrate synthase	ACLY	ACLY	14	16.2	120.84	9.44e+59	0.25925	0.98607	1101	0.975397	0.207145	0.641815	0.641815	-2.30533	-3.05826	-0.326767	-1.42187	0.0721642	-0.562474	-2.37112	-0.210536	-0.242694	2.12174	0.432026	1.12576	+	2.15349	0.0126281
Q16643;D6R9Q9;F8W9Z3;D6R9W4;D6RFI1;D6RCR4	Drebrin	DBN1	DBN1	7	18	71.428	9.13e+103	0.16083	0.6802	649	1.03089	0.542143	0.807112	0.807112	0.528428	0.302191	0.480559	0.440298	0.634263	0.344666	0.397676	0.464454	0.924645	0.822222	0.548712	0.77375	+	2.15173	0.012623
P0CG48;F5H041;Q96C32;P0CG47;J3QKN0;F5GXK7;F5H747;P62979;F5H388;B4DV12;F5H265;F5H2Z3;F5GYU3;P62987;F5H6Q2;J3QTR3;J3QS39;M0R2S1;M0R1M6;M0R1V7;J3QRK5;J3QLP7;F5GZ39;K7EMA8;J3QSA3;J3KSM4	PolyubiquitinC;Ubiquitin;PolyubiquitinB;Ubiquitin;Ubiquitin40S ribosomal protein S27a;Ubiquitin;40S ribosomal protein S27a;Ubiquitin60S ribosomal protein L40;Ubiquitin;60S ribosomal protein L40	UBC;UBB;RPS27A;UBA52	UBC	5	64.4	77.038	6.35e+130	0.1291	0.50298	685	1.09443	0.786099	0.948488	0.948488	1.0308	0.618274	1.05814	0.915951	0.67075	0.755137	0.65608	0.694654	1.17775	0.933932	1.3684	1.1709	+	2.14644	0.0126504
E7ENR4;P19367	Hexokinase-1	HK1	HK1	5	5.9	106.31	2.0237e-14	0.34327	1.1054	952	0.238204	-1.60362	0.375796	0.238204	-1.94556	-2.52599	0.276031	0.276031	-0.947853	-0.0691522	-2.02265	-0.804479	-0.210763	-0.402286	-1.24807	-0.303349		0.20381	0.546247
Q8TCT9	Minor histocompatibility antigen H13	HM13	HM13	1	2.7	41.488	0.0087787	0.39391	1.5061	377	-0.54622	-0.753433	-1.04518	-0.753433	-2.07349	-2.08222	-0.430714	-0.430714	-0.322966	-1.54318	-2.11115	-0.322966	-0.683921	-1.08666	-0.564037	-0.622734		0.177427	0.585955
H7BYM6;P17096	High mobility group protein HMGI/HMGY	HMGA1	HMGA1	2	7.6	34.295	4.45e+20	0.14324	0.51968	328	0.866489	1.08513	0.979947	0.979947	1.1406	1.22243	1.13723	1.1673	0.896576	0.836347	-1.71346	0.866776	0.72423	0.944305	-0.729609	0.83846		0.524297	0.221059
Q5JTH9;F5H456	RRP12-like protein	RRP12	RRP12	4	4.9	143.7	1.4028e-46	2.5572	11.817	1297	-1.98652	-1.14637	-0.807568	-1.14637	-3.9771	-2.32898	-3.96394	-3.9705	-3.12602	-3.86928	-2.76183	-3.4503	-0.950138	-0.81258	-2.88889	-2.88889	+	2.13282	0.0129032
P26583;D6R9A6	High mobility group protein B2	HMGB2	HMGB2	5	19.6	24.033	2.8823e-14	0.19625	0.81416	209	0.294491	0.13949	0.219071	0.219071	0.329033	0.0658837	0.521184	0.317315	0.313674	0.0422042	0.569008	0.324257	0.378194	0.345949	0.412789	0.379236		0.291829	0.421472
O15347;E7EQU1;E7ES08;E9PES6	High mobility group protein B3	HMGB3	HMGB3	3	20	22.98	5.2056e-09	0.3655	1.4238	200	-0.337426	-0.311852	-0.324582	-0.324582	0.0153012	-1.84172	-0.38659	-0.171695	-0.307662	-0.876173	-1.6145	-0.564093	-0.628074	-0.018919	-1.24265	-0.291582		0.180249	0.582427
Q13263;M0R0K9;M0R3C0;M0R2I3	Transcription intermediary factor 1beta	TRIM28	TRIM28	18	44	88.549	0	0.21622	0.73623	835	0.441772	-0.0954519	0.198023	0.198023	-0.108357	-0.0583857	0.0974402	-0.020411	0.270208	-0.195222	-1.1099	-0.238574	0.756087	0.446679	0.739179	0.654139	+	2.13277	0.0128
Q13151	Heterogeneous nuclear ribonucleoprotein A0	HNRNPA0	HNRNPA0	3	14.4	30.84	1.7203e-17	0.34976	1.2391	305	-1.03748	-0.330214	-0.978188	-0.978188	-0.395172	-0.470511	-1.50456	-0.43235	-0.187768	-0.121811	-1.78411	-0.154413	-0.444349	-0.324811	-0.200253	-0.319696		0.130034	0.669523
P09651;F8W6I7;H0YH80;Q32P51;F8VZ49;F8VTQ5;F8VYN5;F8W646	Heterogeneous nuclear ribonucleoprotein A1;Heterogeneous nuclear ribonucleoprotein A1like 2	HNRNPA1;HNRNPA1L2	HNRNPA1	8	24.7	38.746	7.84e+45	0.28018	1.1335	372	-0.217107	-0.880469	-0.217107	-0.217107	-0.128161	0.144792	-0.257493	-0.070407	-0.247442	-0.810566	-0.113167	-0.360241	-0.193709	-0.743644	-0.56881	-0.483476		0.710709	0.138685
P22626	Heterogeneous nuclear ribonucleoproteins A2/B1	HNRNPA2B1	HNRNPA2B1	16	42.8	37.429	3.11e+147	0.27203	1.1315	353	-0.537942	-0.374066	-0.453678	-0.453678	-0.244034	-0.285343	-0.0706641	-0.196979	-0.298658	-0.280006	-0.548831	-0.370732	0.0166288	-1.06202	-0.0275787	-0.00530569		0.228466	0.509392
Q969V3;K7ENM2;K7EMW4	Nicalin	NCLN	NCLN	3	8	62.974	3.0776e-77	0.39168	1.0173	563	0.162283	0.594051	0.719115	0.594051	-0.23842	-2.50005	-1.21461	-0.23842	-0.899935	-1.69987	-0.829931	-0.829931	-0.781402	-0.830565	-1.14794	-0.781402	+	2.10708	0.0134921
D6RBZ0;D6RD18;D6R9P3;Q99729	Heterogeneous nuclear ribonucleoprotein A/B	HNRNPAB	HNRNPAB	2	8	35.682	1.0206e-11	0.29597	0.95592	327	0.170459	-0.516822	-0.132636	-0.132636	0.273744	-0.0204844	-0.0199153	0.0845784	0.412136	-0.1125	-1.88081	0.173536	-0.224905	-0.391108	0.0723008	-0.168346		0.126379	0.676834
P07910;G3V2Q1;G3V4C1;B4DY08;G3V4W0;G3V576;G3V575;G3V555;O60812;B4DSU6;G3V251;G3V3K6;G3V5X6;G3V2D6;G3V5V7;G3V4M8;G3V2H6	Heterogeneous nuclear ribonucleoproteins C1/C2;Heterogeneous nuclear ribonucleoprotein Clike 1	HNRNPC;HNRNPCL1	HNRNPC	9	21.6	33.67	7.2e+102	0.30948	1.3367	306	-0.435522	-0.453755	-0.444609	-0.444609	-0.47467	-0.432104	-0.587845	-0.496721	-0.414569	-0.423309	-0.402722	-0.413509	-0.404685	-0.777115	-0.338567	-0.494271		0.252613	0.471856
O75534;E9PLT0;E9PNG3;E9PLD4;E9PJK7	Cold shock domain-containing protein E1	CSDE1	CSDE1	9	16	88.884	1.8995e-151	0.41761	1.1809	798	-1.02575	-0.190046	0.354132	-0.190046	-1.54062	-2.1247	-2.32504	-2.32504	0.324636	-1.84543	-1.59907	-0.385883	-1.12181	-1.31648	-1.22562	-1.12181	+	2.09366	0.0135748
P52597	Heterogeneous nuclear ribonucleoprotein F;Heterogeneous nuclear ribonucleoprotein F, Nterminally processed	HNRNPF	HNRNPF	6	21.2	45.671	2.6e+135	0.21801	0.72648	415	0.553045	-0.977903	-0.0182229	-0.0182229	0.412193	-0.0447438	0.641221	0.36357	0.461005	0.182966	-0.992188	0.00692304	0.643969	0.498281	0.514779	0.553828		0.750677	0.124877
G8JLB6;P31943;E9PCY7;D6RBM0;D6RIU0;D6RIH9;D6RJ04;D6RDU3;D6RIT2;D6RFM3;D6R9T0;E5RGV0;D6RAM1;E7EQJ0;E7EN40;H0YB39;D6RDL0;E5RGH4;D6RF17;D6R9D3;H0YBD7;H0YBG7;F5GZT4;H0YAQ2;E5RJ94	Heterogeneous nuclear ribonucleoprotein H;Heterogeneous nuclear ribonucleoprotein H, Nterminally processed	HNRNPH1	HNRNPH1	13	35.6	51.229	0	0.28899	1.012	472	-0.131063	-0.0497701	-0.0898439	-0.0898439	-0.461529	-0.72718	-0.116098	-0.413128	0.321261	0.0666843	-0.542506	-0.00805031	0.0218777	-0.262313	0.137235	-0.024822		0.984687	0.0709859
P14618;H3BQ34;H3BTJ2;H3BUW1;H3BT25;H3BU13;H3BQZ3;H3BN34	Pyruvate kinase isozymes M1/M2	PKM2	PKM2	23	50.8	57.936	0	0.10842	0.45062	531	1.50316	2.11223	0.283791	1.50316	0.283791	-0.211511	-0.236217	-0.0340667	2.24804	0.826719	-0.250477	1.29565	1.56743	2.57992	1.90196	2.07952	+	2.09241	0.0135
P31942;B4DHY1	Heterogeneous nuclear ribonucleoprotein H3	HNRNPH3	HNRNPH3	6	23.4	36.926	8.15e+42	0.28204	1.1186	346	0.105908	-0.38637	-0.119335	-0.119335	-0.203013	-0.081885	-0.254836	-0.178078	-0.24062	-0.25544	-0.201007	-0.232172	-0.319734	-0.332278	0.0281457	-0.198042		0.126162	0.676242
Q9Y230;B3KQ59;M0R0Y3;X6R2L4;M0QXI6;M0R0Z0	RuvBlike 2	RUVBL2	RUVBL2	7	18.1	51.156	1.54e+39	0.23651	0.72724	463	0.829742	-0.695281	0.259999	0.259999	-0.13711	-0.0402612	-1.22657	-0.377601	0.494536	0.097579	-0.205768	0.157441	0.910827	0.850845	0.950537	0.90465	+	2.08797	0.0134574
Q96AY3;H0Y827;Q9H6J3	Peptidylprolyl cistrans isomerase FKBP10	FKBP10	FKBP10	3	6.9	64.244	7.7519e-13	0.24979	1.1875	582	0.092971	-0.0377337	0.0290983	0.0290983	-2.5302	-2.37477	-0.952855	-1.53591	0.0794628	-0.511063	-2.00427	-0.185794	0.850168	-0.232906	-0.889197	0.407967	+	2.08766	0.0133538
P52272;M0R019;M0R2T0;M0R0N3;M0QZM1;M0QYQ7;M0R2I7;M0R0Y6;M0QY96;M0QYL3	Heterogeneous nuclear ribonucleoprotein M	HNRNPM	HNRNPM	22	40.1	77.515	3.76e+170	0.23577	0.93355	730	0.174735	0.127573	0.151347	0.151347	0.113583	-0.519643	0.125289	-0.0638198	0.149681	-0.0103502	-0.429	-0.0765582	0.227658	-0.122474	0.192991	0.107766		0.554212	0.204622
P21333;Q5HY54;E9PHF0;F8WE98;H0Y5C6;H0Y5F3	FilaminA	FLNA	FLNA	60	33.3	280.74	0	0.17066	0.67413	2647	0.773467	0.413845	0.604833	0.604833	0.187806	-0.590818	0.288505	0.0116724	1.00251	0.293182	0.0484569	0.506901	0.880418	0.956348	0.733244	0.859618	+	2.08323	0.013374
P23246;H0Y9K7;H0Y9U2	Splicing factor, proline and glutaminerich	SFPQ	SFPQ	10	20.1	76.149	6.37e+174	0.22654	0.93287	707	0.20302	0.142943	0.173294	0.173294	0.080454	-0.29125	-0.445409	-0.201509	-0.00460927	0.046772	-0.290189	-0.075238	0.0500542	0.0224344	0.192019	0.0901022	+	2.0726	0.0136667
P12956;B1AHC8;B1AHC9;F5H1I8	Xray repair crosscomplementing protein 6	XRCC6	XRCC6	10	23.5	69.842	4.84e+106	0.2446	1.0077	609	0.0723765	-0.174918	-0.0459784	-0.0459784	-0.225769	-0.717035	-0.0909889	-0.320507	0.355258	-0.0886844	-0.55562	-0.0489302	0.454289	0.26642	0.419951	0.382504	+	2.07093	0.0136241
O14979	Heterogeneous nuclear ribonucleoprotein Dlike	HNRPDL	HNRPDL	5	15	46.437	1.17e+40	0.25173	1.1582	420	-0.0603241	-1.23817	-0.0603241	-0.0603241	-0.0261626	-0.548042	-0.453122	-0.324072	-0.580917	-0.234501	-0.205267	-0.330432	-0.377179	-0.838669	-0.394514	-0.521566		0.0857644	0.763321
Q5SSJ5;X6RGJ2;Q5SWC8;B0QZK4	Heterochromatin protein 1binding protein 3	HP1BP3	HP1BP3	4	8.5	61.206	9.0275e-13	0.36408	1.4295	553	-0.430499	-0.284396	-0.355599	-0.355599	-0.922578	-2.24983	-0.633943	-0.771054	-0.405883	-0.636265	-1.91359	-0.516481	-0.572405	-0.665029	-0.567545	-0.600967		0.675968	0.151899
P62805	Histone H4	HIST1H4A	HIST1H4A	11	60.2	11.367	2.29e+260	0.29152	1.2833	103	-0.331591	-0.340847	-0.336211	-0.336211	-0.418028	-0.276199	-0.181421	-0.288625	-0.532965	-0.192573	-0.504366	-0.401542	-0.468218	-0.767316	-0.576667	-0.598823	+	2.06958	0.0135522
P39023;G5E9G0;H7C422;H7C3M2;B5MCW2;F8WCR1	60S ribosomal protein L3	RPL3	RPL3	8	28	46.108	3.52e+72	0.22168	0.77493	403	1.00292	1.16027	1.08374	1.08374	-0.103397	-0.481299	-1.14473	-0.28001	0.224469	0.490031	-0.573859	0.113095	-0.267835	-1.25325	0.750785	0.329568	+	2.06877	0.0134519
P51659;E7EWE5;E7ER27;E7ET17;G5E9S2;E7EPL9	Peroxisomal multifunctional enzyme type 2;(3R)-hydroxyacyl-CoA dehydrogenase;Enoyl-CoA hydratase 2	HSD17B4	HSD17B4	10	21.2	79.685	3.5416e-77	0.30257	1.3414	736	-1.41967	-1.22903	-0.709379	-1.22903	-0.709379	-1.64238	-0.448161	-0.849537	-0.928843	-0.397365	-0.627794	-0.507984	-0.900847	-0.211511	-0.306029	-0.257996		0.838156	0.0993198
P45880;B4DKM5;Q5JSD1;Q5JSD2;A2A3S1	Voltagedependent anionselective channel protein 2	VDAC2	VDAC2	13	65	31.566	2.44e+195	0.34827	1.4681	294	-0.582074	-0.61664	-0.599253	-0.599253	-0.654161	-0.734222	-0.637007	-0.674512	-0.0806576	-0.431569	-0.390007	-0.292059	-0.394843	-0.882447	-0.49682	-0.576558	+	2.06379	0.0134412
P78347;Q6EKJ0;Q86UP8;G8JLD9;H7BYM4	General transcription factor III	GTF2I	GTF2I	18	22.9	112.42	5.32e+276	0.26348	0.93976	998	-0.358509	0.150209	-0.0818424	-0.0818424	-0.670115	-1.29737	0.0588786	-0.530475	0.133638	-0.000865332	-0.424922	-0.0783931	0.332553	1.01821	0.156691	0.552333	+	2.05323	0.0135766
P14625;H0YIV0;F8W026;Q58FF3	Endoplasmin	HSP90B1	HSP90B1	29	40.5	92.468	0	0.16994	0.67361	803	0.57611	0.511629	0.54423	0.54423	0.286339	0.141112	0.434793	0.292394	0.66027	0.712244	-0.365468	0.413213	0.593246	0.583787	0.645841	0.607884		0.533004	0.217103
P48047;H7C0C1;H7C068;H7C086	ATP synthase subunit O, mitochondrial	ATP5O	ATP5O	5	35.7	23.277	6.07e+55	0.30881	1.3451	213	-0.507617	-0.697418	-0.599399	-0.599399	-0.595599	-0.427714	-0.430285	-0.482423	-0.266037	-0.233643	-0.278342	-0.259217	-0.502432	-0.932632	-0.449112	-0.475526	+	2.05287	0.0135072
G3XAH0;Q99719;B4DJ62;C9JM82;E7EX32;E7EPG2;E7EQM7;F8W9E5	Septin-5	SEPT5	SEPT5	3	11.9	43.845	2.9757e-36	0.25834	1.009	378	-0.983849	-1.19282	1.05319	-0.983849	-1.48753	-2.41987	-2.12602	-2.12602	-1.18729	-1.47939	-2.30395	-1.47939	-0.681854	-0.73933	1.79786	0.647524	+	2.051	0.0134388
P05141	ADP/ATP translocase 2	SLC25A5	SLC25A5	5	15.8	32.852	9.62e+26	0.3725	1.6562	298	-0.858777	-0.635801	-0.742985	-0.742985	-0.674913	-1.14307	-0.938173	-0.905936	-0.245982	-0.315798	-0.490467	-0.347128	-0.497944	-1.27274	-0.727877	-0.797714	+	2.04868	0.0134286
O75369;E7EN95;H7C5L4	FilaminB	FLNB	FLNB	13	6.8	278.16	2.5e+54	0.26795	1.0962	2602	-0.323658	-0.286053	-0.304733	-0.304733	-0.0139267	-0.982583	-0.419431	-0.418771	0.422211	-0.941632	-1.52687	-0.442449	0.843707	0.567425	0.551755	0.660655	+	2.0462	0.0135035
P40925;B9A041;C9JF79;C9JRL4;B8ZZ51;C9JLV6	Malate dehydrogenase, cytoplasmic;Malate dehydrogenase	MDH1	MDH1	7	24.3	36.426	3.01e+250	0.20641	0.90239	334	1.20959	0.88526	1.05652	1.05652	-1.23548	0.62901	-1.104	-0.300195	0.24419	-1.79123	-0.689657	-0.148458	-0.207518	-0.238298	-0.438293	-0.291134	+	2.03677	0.0136338
Q86U42;G3V4T2;B4DEH8;H0YJH9	Polyadenylatebinding protein 2	PABPN1	PABPN1	4	14.1	32.749	3.49e+53	0.55438	1.5441	306	-0.355918	-0.991999	-0.355918	-0.355918	-1.33908	-1.39769	-2.44811	-1.64678	-1.48918	-1.49988	-0.59321	-1.12799	-0.82985	-0.491802	-1.36692	-0.852527	+	2.0158	0.0141818
P04844;Q5JYR7;Q5JYR4;F2Z3K5;H0Y5M1;Q5JYR3	Dolichyldiphosphooligosaccharideprotein glycosyltransferase subunit 2	RPN2	RPN2	9	22.7	69.283	2.11e+73	0.33001	1.4222	631	-0.471552	-0.741834	-0.600372	-0.600372	-0.769687	-1.31493	-0.67428	-0.893308	-0.722466	-0.406101	-0.242206	-0.443417	-0.359521	-0.531569	-0.322159	-0.401573	+	2.01377	0.0141667
F8VQ10;Q13838;Q5STU3;B4DP52;F6WLT2;F6UJC5;B4DIJ6;F6TRA5;F6S4E6;H0Y400;F6R6M7;F6QYI9;H0YCC6	Spliceosome RNA helicase DDX39B	DDX39B;BAT1	DDX39B	9	22.3	50.745	7.4e+41	0.1762	0.5928	443	0.526452	0.442713	0.48519	0.48519	0.755892	-0.420617	0.467733	0.348125	0.902173	0.687474	0.744995	0.781096	0.880923	1.0648	1.06936	1.00766	+	2.00209	0.0143172
Q92598;B4DY72;Q5TBM3;R4GN69	Heat shock protein 105 kDa	HSPH1	HSPH1	23	36.4	96.864	1.47e+181	0.15053	0.54948	858	0.836089	0.920653	0.87899	0.87899	0.313585	-0.419215	0.999625	0.411463	1.18853	0.712055	-0.379399	0.643424	0.936193	1.01797	1.12117	1.0271		0.800364	0.109916
P40227;B4DPJ8	Tcomplex protein 1 subunit zeta	CCT6A	CCT6A	12	34.7	58.024	5.11e+93	0.17214	0.62982	531	0.430898	0.721111	0.58329	0.58329	0.654377	-0.453439	-0.791272	-0.0578571	0.704277	0.272768	-1.12968	0.135083	0.705382	1.72152	1.48257	1.36417	+	1.99938	0.014274
O00231;J3QRY4;J3QS13	26S proteasome nonATPase regulatory subunit 11	PSMD11	PSMD11	8	23.7	47.463	1.38e+28	0.15714	0.55038	422	1.50385	0.822376	1.20298	1.20298	0.18705	-0.0437644	0.8615	0.387907	1.0313	0.053359	0.585735	0.611123	0.722206	1.45214	1.3276	1.20073	+	1.9942	0.0143129
P41252;J3KR24;Q5TCD1;Q5TCC4;Q5TCC6;Q5TCC5;Q5TCC9	Isoleucine--tRNA ligase, cytoplasmic	IARS	IARS	10	10.1	144.5	2.277e-96	0.22819	0.67162	1262	0.256063	0.686081	-0.867504	0.256063	-1.78277	-2.63395	0.690358	0.690358	-1.31536	-0.790522	-1.42884	-1.07466	-1.46077	0.715486	0.995305	0.862169		0.614074	0.17454
P55060;B4DUC5	Exportin2	CSE1L	CSE1L	15	19.5	110.42	8.08e+75	0.22956	0.92482	971	-0.1129	-0.154713	-0.133655	-0.133655	0.0020934	0.138791	0.274355	0.142691	0.0762955	0.0179283	-0.102725	-0.000921691	-0.0492126	0.988218	0.494089	0.538911	+	1.98025	0.0145676
P23381;G3V3Y5;G3V3H8;H0YJP3	TryptophantRNA ligase, cytoplasmic;T1TrpRS;T2TrpRS	WARS	WARS	5	13.4	53.165	6.39e+189	0.35473	1.373	471	0.129292	-1.38868	-0.43863	-0.43863	-1.1143	-3.30951	-1.4336	-1.68504	-0.445409	-0.18409	-0.981341	-0.500157	-0.397365	1.03298	-0.426962	0.242578	+	1.97546	0.0147383
O00425;F8WD15	Insulinlike growth factor 2 mRNAbinding protein 3	IGF2BP3	IGF2BP3	9	22.6	63.704	1.53e+187	0.2433	0.86197	579	-0.263034	-0.352194	-0.306925	-0.306925	-0.119688	0.240282	-0.160662	-0.00181685	0.340039	0.037488	-2.09096	0.19668	0.430665	0.777913	0.679804	0.636737		0.951044	0.0765714
Q12905;X6R6Z1	Interleukin enhancerbinding factor 2	ILF2	ILF2	13	40.8	43.062	1.03e+265	0.27605	1.1225	390	-0.131721	-0.136848	-0.134282	-0.134282	-0.322159	-0.339479	-0.143785	-0.265726	0.00249795	-0.235849	-0.214995	-0.145357	-0.282025	-0.188654	0.0834775	-0.120593		0.622848	0.170928
Q12906;K7EKJ9;K7EQR9;K7ER69;K7EJ09;K7EM82;K7ENK6;K7ERM6;K7EKY0;K7ELV3;K7EQ75	Interleukin enhancerbinding factor 3	ILF3	ILF3	23	36.5	95.337	2.47e+131	0.24389	1.0381	894	0.241919	-0.104337	0.079154	0.079154	-0.0364682	-0.771209	-0.14496	-0.283159	0.161314	-0.0313952	-0.261952	-0.0336986	0.0202819	-0.144308	0.012068	-0.0353568		1.0103	0.0666667
Q16891	Mitochondrial inner membrane protein	IMMT	IMMT	15	34.2	83.677	4.2e+86	0.33722	1.4631	758	-0.40174	-0.706287	-0.545992	-0.545992	-0.72927	-0.819832	-0.579856	-0.706239	-0.716069	-0.646992	-0.413919	-0.586445	-0.473319	-0.848718	-0.407625	-0.563876		0.371377	0.33424
Q14203;E7EX90;E7EWF7;Q6AWB1	Dynactin subunit 1	DCTN1;SLC4A5	DCTN1;SLC4A5	12	13.8	141.69	1.36e+74	0.22257	0.82805	1278	-0.941955	-0.0023065	-0.0023065	-0.0023065	-0.795601	-2.36061	-0.93463	-0.863441	0.795734	0.274564	-1.6248	0.558556	0.282579	1.22172	1.23101	0.974756	+	1.94947	0.0152267
Q16352	Alphainternexin	INA	INA	11	30.1	55.39	2.81e+76	0.30174	1.2416	499	-1.05818	0.177865	-0.311643	-0.311643	-0.698307	-0.957543	0.256873	-0.367041	-0.13409	-0.195348	-0.986375	-0.390023	-0.3122	0.123512	-0.326767	-0.156221		0.102653	0.725352
P08238;Q58FF7;Q5T9W8	Heat shock protein HSP 90beta	HSP90AB1	HSP90AB1	29	47.7	83.263	0	0.11971	0.41851	724	1.49757	0.745019	1.16982	1.16982	0.529489	0.722063	1.07439	0.793215	1.31445	0.818605	0.649571	0.955925	1.13873	1.69652	1.77527	1.56333	+	1.94102	0.0153642
Q9UGP8	Translocation protein SEC63 homolog	SEC63	SEC63	7	13.6	87.996	3.607e-42	0.52762	1.6978	760	-1.33405	-0.743472	0.393368	-0.743472	-1.25978	-2.14468	-1.51879	-1.38348	-1.31173	-1.37252	-1.57109	-1.57109	-1.12182	-0.694568	-0.985612	-0.694568	+	1.92728	0.0156316
Q15046;H3BVA8;H3BRC9;J3KRL2	LysinetRNA ligase	KARS	KARS	9	17.6	68.047	9.59e+101	0.39505	1.4486	597	-1.28884	0.25739	0.25739	0.25739	-0.282618	-2.56689	-0.996967	-1.00779	-0.377734	-1.22497	-2.032	-1.05692	-0.818851	1.48024	-0.937269	0.370744		0.826617	0.102338
Q07666;Q5VWX1;O75525	KH domaincontaining, RNAbinding, signal transductionassociated protein 1	KHDRBS1	KHDRBS1	6	24.2	48.227	5.31e+29	0.25472	0.90714	443	0.0732718	-0.0918014	-0.00690509	-0.00690509	0.0458483	-0.451752	0.281439	-0.0102066	0.186065	-0.339251	0.0808354	-0.00687494	0.213638	-0.113034	0.376695	0.173176		0.248602	0.477548
B5ME19;Q99613;H3BRV0;H3BPE4;H3BPE3;H3BTY8	Eukaryotic translation initiation factor 3 subunit C	EIF3CL;EIF3C	EIF3CL	10	14.6	105.47	6.64e+142	0.17121	0.63237	914	0.292281	0.679319	0.49874	0.49874	-0.453439	0.0166141	-0.163499	-0.187302	1.17596	0.181984	-0.563744	0.440213	0.681353	1.51247	0.816749	1.0515	+	1.9202	0.015817
Q8N163;G3V119;E5RFJ3;E5RGU7;E5RHJ4;H0YC58;H0YC69;E5RHH8	DBIRD complex subunit KIAA1967	KIAA1967	KIAA1967	13	22.8	102.9	3.31e+127	0.20774	0.77009	923	0.256304	0.416654	0.338706	0.338706	0.0862317	0.677403	0.180806	0.338897	0.105458	-0.653519	0.920216	0.264621	0.42463	0.283053	0.326606	0.345985		0.066535	0.808401
F8WCP6;Q7Z4S6;H0YHT2;H0YI78;H0YIM7;H0YIM6	Kinesinlike protein KIF21A	KIF21A	KIF21A	11	10.6	187.46	3.88e+94	0.13494	0.53612	1675	0.464703	1.3995	1.00653	1.00653	0.546835	0.101196	-1.9162	0.341155	0.828306	0.609729	-0.747774	0.377436	1.55038	-1.09076	1.96089	1.77019		0.569864	0.195658
P33176;Q12840;J3KNA1;C9JWB9	Kinesin-1 heavy chain	KIF5B	KIF5B	14	18.4	109.68	3.3147e-178	0.14658	0.58208	963	-0.887896	-1.15473	0.613388	-0.887896	0.613388	-0.859652	0.123387	0.0796213	0.781231	0.198941	-2.24961	0.519266	1.05898	-1.33337	0.780711	0.926546		0.0627766	0.816657
P52292;J3KS65;J3QLL0	Importin subunit alpha2	KPNA2	KPNA2	7	17.4	57.861	0	0.13395	0.46965	529	1.32778	0.903118	1.13102	1.13102	0.912347	0.68859	1.08467	0.904247	1.12325	1.34802	1.22651	1.23552	0.923468	1.60099	1.02723	1.21585		0.899734	0.0864236
O00629;H7C4F6	Importin subunit alpha4	KPNA4	KPNA4	3	8.8	57.886	1.6236e-11	0.28302	0.91154	521	-0.302992	0.280633	0.0181336	0.0181336	-0.362442	-0.421695	-0.571337	-0.449174	-0.45038	0.411157	-0.413594	-0.093185	0.427052	-1.17098	0.478829	0.453173		0.336303	0.370587
Q14974;J3KTM9;F5H4R7;J3QR48;J3QRG4;J3QKQ5	Importin subunit beta1	KPNB1	KPNB1	16	24.4	97.169	9.19e+287	0.13515	0.48566	876	0.965333	0.886433	0.926423	0.926423	0.82082	0.566976	1.1145	0.851474	1.32341	0.983418	-0.339023	0.812919	1.19916	1.03537	1.23318	1.15845		0.38431	0.321996
Q92823;F8W775;C9JYY6;C9JH43;C9JF43;C9J8B6;C9JUR7	Neuronal cell adhesion molecule	NRCAM	NRCAM	10	13.3	143.89	7.14e+119	0.30059	1.2755	1304	-0.367147	0.0912024	-0.119846	-0.119846	-1.4261	-0.666666	-0.60862	-0.855589	-0.649661	-0.978269	-2.30439	-0.804629	-0.681674	0.499218	0.324455	0.132722	+	1.91372	0.0159221
H0Y7A7;P62158;E7EMB3;Q96HY3;G3V361;M0QZ52;G3V479;G3V226;F8WBR5;P27482	Calmodulin	CALM2;CALM1	CALM2	8	62	20.762	1.39e+126	0.14732	0.5826	187	0.741517	1.19588	0.986513	0.986513	0.726281	-0.341189	0.378607	0.319558	0.467873	-0.10916	0.545024	0.329311	1.81076	0.435651	1.31018	1.29092	+	1.91029	0.0159484
P63261;I3L4N8;I3L1U9;I3L3I0;J3KT65;I3L3R2;K7EM38	Actin, cytoplasmic 2;Actin, cytoplasmic 2, Nterminally processed	ACTG1	ACTG1	20	63.2	41.792	0	0.14493	0.52841	375	0.904116	0.823524	0.864383	0.864383	0.806392	0.443968	0.952071	0.749555	0.8851	0.850845	0.632383	0.793708	0.944527	1.16696	1.16527	1.09597	+	1.90712	0.0160513
Q16555;E5RFU4	Dihydropyrimidinaserelated protein 2	DPYSL2	DPYSL2	17	47.4	62.293	0	0.16463	0.57149	572	1.07139	0.732548	0.911895	0.911895	0.448942	-0.994435	0.145558	-0.0129804	0.943916	0.566528	-1.10105	0.367698	0.964292	1.68432	1.47217	1.40406	+	1.90516	0.016
P50454;E9PPV6;E9PR70;E9PMI5;E9PK86;E9PNX1;E9PKH2;E9PRS3;E9PIG2;E9PJH8;E9PQ34;E9PLA6	Serpin H1	SERPINH1	SERPINH1	10	35.2	46.44	2.06e+34	0.24307	0.86383	418	-0.0230424	0.141733	0.0616962	0.0616962	-0.266517	-0.287472	-1.92857	-0.276956	0.336737	0.276136	-0.430178	0.100311	0.462893	0.62658	0.740818	0.614577	+	1.9024	0.016
C9IZE4;Q15008;C9J7B7;C9J0E9	26S proteasome non-ATPase regulatory subunit 6	PSMD6	PSMD6	4	10.4	51.922	4.3866e-22	0.25608	0.86707	442	-0.349252	-0.430392	0.00813074	-0.349252	-0.290542	-0.733181	-0.490365	-0.493421	-0.650142	-0.883621	-1.75025	-0.883621	1.12699	-0.896576	0.815885	0.979807	+	1.89475	0.0162013
O95202	LETM1 and EFhand domaincontaining protein 1, mitochondrial	LETM1	LETM1	12	19.5	83.353	2.77e+43	0.40756	1.7177	739	-0.868213	-0.759667	-0.812919	-0.812919	-0.952483	-1.22243	-0.75745	-0.964993	-0.501923	-0.62686	-1.19238	-0.743932	-0.909735	-0.668573	-0.474566	-0.67339		0.581105	0.18937
P09382;F8WEI7	Galectin1	LGALS1	LGALS1	8	54.8	14.716	4.74e+139	0.21355	0.63087	135	0.798692	0.767757	0.783308	0.783308	0.899211	0.17811	0.382137	0.519279	0.815123	-0.678523	-0.365245	0.0752315	-1.44525	0.503814	0.770486	0.21869		0.640974	0.163805
H7C2I1;Q99873;E9PKG1;E9PIX6;E9PQ98;H0YDE4;E9PNR9;Q9NR22;E9PI83;E9PMW9	Protein arginine Nmethyltransferase 1	PRMT1	PRMT1	10	29.1	42.461	4.85e+69	0.18427	0.59356	371	1.0305	1.1279	1.08003	1.08003	0.0956509	-0.460376	-0.052555	-0.120518	0.347252	1.33319	-1.123	0.502793	1.04883	1.15602	1.12334	1.11009	+	1.88763	0.016475
P20700;E9PBF6	LaminB1	LMNB1	LMNB1	22	40.1	66.408	4.2e+166	0.34236	1.5522	586	-0.68715	-0.649753	-0.668331	-0.668331	-0.648466	-0.683831	-0.577731	-0.635999	-0.804549	-0.617769	-0.517326	-0.64169	-0.691713	-1.00072	-0.643302	-0.770113		0.622595	0.17067
Q13813;A6NG51	Spectrin alpha chain, brain	SPTAN1	SPTAN1	45	25.5	284.54	0	0.27893	0.9719	2472	0.131961	0.0825759	0.10748	0.10748	-0.1145	-1.01121	-0.31603	-0.432383	0.196525	-0.350497	0.0150243	-0.0287946	-0.0666748	0.176691	0.208344	0.111248	+	1.88609	0.0164224
Q6YP21	Kynurenine--oxoglutarate transaminase 3	CCBL2	CCBL2	2	5.3	51.4	5.4356e-06	0.25532	1.1618	454	0.820081	0.249068	-0.891652	0.249068	-0.891652	-2.30275	-1.2326	-1.05208	-1.68748	-0.95017	-1.75798	-0.95017	-0.349592	-1.27853	-1.21606	-0.349592	+	1.86314	0.016963
P39748;I3L3E9;F5H1Y3	Flap endonuclease 1	FEN1	FEN1	5	19.2	42.592	1.35e+26	0.16202	0.62815	380	0.828947	0.682094	0.757388	0.757388	0.0335843	-2.05571	0.299436	0.172625	0.194592	0.486954	-2.17576	0.348166	1.62322	1.91343	1.57837	1.71281	+	1.86141	0.0168834
P12277;G3V4N7;H0YJG0;G3V461;P06732	Creatine kinase Btype	CKB	CKB	11	42.8	42.644	2.78e+163	0.11764	0.50341	381	2.1274	1.17195	0.754723	1.17195	0.754723	-0.402176	0.354981	0.3115	0.916916	0.954893	0.0025558	0.686548	1.08896	1.90239	1.05122	1.40378	+	1.86026	0.0168537
Q96AG4;I3L223	Leucinerich repeatcontaining protein 59	LRRC59	LRRC59	8	32.2	34.93	2.19e+62	0.31319	1.2736	307	-0.322505	-0.571725	-0.44174	-0.44174	-0.545968	-0.254715	-0.482745	-0.422302	-0.534161	-0.246104	-0.227248	-0.329164	-0.237564	-0.623118	-0.400319	-0.41175		0.179102	0.584098
Q9Y333	U6 snRNAassociated Smlike protein LSm2	LSM2	LSM2	3	32.6	10.834	9.14e+40	0.15345	0.5585	95	-0.856642	0.809826	0.809826	0.809826	0.449159	0.244907	0.527783	0.412139	0.742313	-1.64348	0.325919	0.549087	0.896791	0.991685	0.980996	0.957111		0.494385	0.2416
O60664;K7EL96;K7ERZ3;K7ER39	Perilipin-3	PLIN3	PLIN3	5	16.8	47.074	1.0845e-31	0.33597	1.5597	434	-0.535754	-1.53714	-0.686965	-0.686965	-1.14887	-2.44768	-1.28972	-1.21758	-0.568616	-0.77947	-2.40305	-0.670194	-0.285343	1.36833	-0.155231	0.519457	+	1.85864	0.0168485
Q9Y383;F8WEU3;V9GZ75	Putative RNA-binding protein Luc7-like 2	LUC7L2	LUC7L2	4	12.8	46.513	2.0726e-17	0.38777	0.88021	392	-0.346305	0.20563	-0.921551	-0.346305	-1.46415	-2.70008	-2.06633	-1.99022	0.433623	-3.95829	0.951903	0.158931	-0.22404	-1.21991	-1.03058	-0.22404		0.653368	0.159982
Q9NX58	Cell growth-regulating nucleolar protein	LYAR	LYAR	4	20.6	43.614	2.2873e-39	0.27545	1.2698	379	-1.22097	0.06252	-1.26311	-1.22097	-0.601887	-0.954196	-1.69891	-0.767314	0.139283	-0.462471	-1.77655	-0.130444	0.752291	-1.07538	-1.05445	0.752291		0.258529	0.468223
Q14157;F8W726;Q5VU77;H7C2T8;H0Y5H6;Q5VU78;Q5VU79;Q5VU80;Q5VU81	Ubiquitin-associated protein 2-like	UBAP2L	UBAP2L	6	9.5	114.53	2.6414e-119	0.14606	0.50357	1087	1.81304	1.75667	1.05212	1.75667	1.48556	-1.36972	-0.319849	0.41084	-1.0304	-1.75101	-0.717824	-0.717824	-1.00025	-0.747485	1.29803	1.29803	+	1.85283	0.0170602
F5H4C2;Q9H6Z4;B7Z7F3;K7ESQ0;K7EN31;K7EJV3;K7EMH9	Ran-binding protein 3	RANBP3	RANBP3	5	17.1	46.949	1.8543e-09	1.0438	3.6653	439	-0.967648	-1.31552	0.380709	-0.967648	-0.291132	-1.35214	-1.86909	-0.726219	-1.0488	-2.76364	-5.62056	-3.5771	0.0450742	-1.1372	-1.01036	0.0450742	+	1.85019	0.0171018
Q9UMX0;Q9NRR5;H0YDS0	Ubiquilin1	UBQLN1	UBQLN1	6	12.2	62.518	4.27e+51	0.14691	0.60315	589	0.639827	0.96632	0.81229	0.81229	-0.425996	-1.63297	0.305182	-0.381872	0.985188	-1.46091	-0.929109	0.324669	0.879595	1.37053	1.1436	1.14509	+	1.84489	0.0172857
P15880;E9PQD7;H0YEN5;E9PMM9;E9PM36;E9PPT0;I3L404;H3BNG3;H0YE27	40S ribosomal protein S2	RPS2	RPS2	7	30.4	31.324	1.72e+25	0.15199	0.5721	293	1.66301	1.19367	-0.369048	1.19367	-0.369048	-0.152768	0.164254	-0.102422	0.800174	0.954557	0.612792	0.795909	1.76435	1.19096	0.751247	1.29543	+	1.84331	0.0173018
P07900;Q86U12;G3V2J8;Q14568;Q58FG0	Heat shock protein HSP 90alpha	HSP90AA1	HSP90AA1	29	46.9	84.659	0	0.11233	0.50457	732	0.84407	1.74029	1.36068	1.36068	0.985273	0.028175	0.384998	0.521141	1.14118	0.742	0.0992781	0.722273	1.34861	0.925577	2.13372	1.5582	+	1.82776	0.0177176
E9PAV3;Q13765;H0YHX9;F8VZJ2;F8W0W4;F8VNW4;F8W1N5	Nascent polypeptideassociated complex subunit alpha	NACA	NACA	4	2.7	205.42	2.26e+156	0.16764	0.62726	2078	0.0305602	0.562261	0.320768	0.320768	2.14229	-0.52085	0.171531	1.05608	0.522551	-0.203389	-0.266397	0.0641443	1.55123	2.12917	1.37404	1.72207	+	1.82721	0.017614
P06576;F8VPV9;H0YH81;F8W079;F8W0P7;H0YI37;F8VQY0	ATP synthase subunit beta, mitochondrial;ATP synthase subunit beta	ATP5B	ATP5B	22	53.1	56.559	0	0.27036	1.0256	529	-0.0152121	-0.125387	-0.0692479	-0.0692479	-0.319849	-0.0946415	-0.199374	-0.201694	0.0316953	0.0051597	-0.218347	-0.0562187	-0.0805212	0.173791	0.0684531	0.057659	+	1.82629	0.0175116
P39687;H0YN26;O43423;O95626	Acidic leucinerich nuclear phosphoprotein 32 family member A	ANP32A	ANP32A	5	28.1	28.585	7.32e+16	0.095285	0.36989	249	1.83836	1.47614	1.25257	1.47614	1.25257	0.645638	1.4286	1.14599	1.34179	0.413423	-0.262433	0.647755	1.21066	1.75006	1.5742	1.52871	+	1.82593	0.0174798
P33991;E5RG31;E5RFJ8	DNA replication licensing factor MCM4	MCM4	MCM4	10	15.9	96.557	2.564e-36	0.25695	1.0567	863	0.0273661	-1.07879	-1.36814	-1.07879	-0.00518435	-2.30492	-1.75872	-0.00518435	-0.902276	-1.41833	-1.09464	-1.09464	-0.5614	-1.28491	-1.39839	-0.5614		0.114153	0.702198
P50990;H7C4C8;H7C2U0	Tcomplex protein 1 subunit theta	CCT8	CCT8	21	41.4	59.62	2.64e+151	0.19272	0.68526	548	1.16573	0.178257	0.754877	0.754877	0.50865	-1.29948	-0.357946	-0.201319	1.10011	-0.186627	-0.276318	0.359172	0.582015	1.61105	1.37273	1.25122	+	1.8244	0.0174483
P04792;F8WE04;C9J3N8	Heat shock protein beta1	HSPB1	HSPB1	7	45.4	22.782	9.49e+84	0.15406	0.56148	205	1.70939	1.01619	-0.155231	1.01619	-0.155231	-0.489029	0.0819039	-0.168713	1.04829	0.60777	0.36049	0.70069	0.555227	2.0782	1.0354	1.36772	+	1.81865	0.01776
P40939;H0YFD6	Trifunctional enzyme subunit alpha, mitochondrial;Longchain enoylCoA hydratase;Long chain 3hydroxyacylCoA dehydrogenase	HADHA	HADHA	15	31.5	82.999	6.12e+184	0.26002	1.1998	763	0.121926	0.0790055	0.100625	0.100625	-0.235972	-0.747946	-0.187641	-0.369219	-0.473319	-0.319849	-0.562767	-0.448468	0.16869	-0.322736	-0.641731	-0.226266	+	1.80491	0.0182955
P46013	Antigen KI-67	MKI67	MKI67	11	6.4	358.69	9.1699e-104	0.33099	1.5582	3256	-1.27113	-0.271904	-0.649386	-0.649386	-0.649386	-1.09808	-0.332164	-0.659698	-1.16969	-1.01707	-2.10877	-1.01707	-0.777367	-1.22088	-0.940279	-0.777367		0.970655	0.0735376
Q92552;G5EA06;D6RH20	28S ribosomal protein S27, mitochondrial	MRPS27	MRPS27	3	9.7	47.611	9.7385e-10	0.27583	1.2334	414	-0.986468	-0.381726	-0.777704	-0.777704	-0.777704	-2.20528	-0.592636	-0.682205	0.171986	-0.2444	-1.76256	-0.0212369	-0.338909	-1.58085	-1.11204	-0.338909		0.19118	0.568192
P43246;E9PHA6	DNA mismatch repair protein Msh2	MSH2	MSH2	7	10.1	104.74	1.0221e-59	0.27865	0.89916	934	-1.2462	-0.451119	-0.982561	-0.982561	-1.45386	-1.98321	-0.961401	-0.961401	0.210329	-1.37439	-1.74595	0.210329	0.483279	-1.0054	-1.17416	0.483279		0.488576	0.245774
Q9Y6C9;E9PIE4	Mitochondrial carrier homolog 2	MTCH2	MTCH2	4	21.5	33.331	2.25e+24	0.41358	1.3783	303	-0.430928	-0.491904	-0.461094	-0.461094	-0.47861	-0.955238	-0.315103	-0.558361	-0.288063	-0.363451	-2.05104	-0.325265	-0.879392	-0.369718	-0.718701	-0.639973		0.078917	0.781452
Q86UE4;E5RJU9;H0YB56;H0YBJ8	Protein LYRIC	MTDH	MTDH	7	17.7	63.836	2.82e-14	0.35195	1.3363	582	-1.20518	-0.600079	-0.73172	-0.73172	-1.78554	-0.298189	-1.52658	-0.298189	-0.873282	-0.936214	-1.39643	-1.14805	0.0520721	-0.341986	-0.505485	-0.24575		1.00912	0.0666705
Q14697;E9PKU7;F5H6X6;E9PNH1	Neutral alphaglucosidase AB	GANAB	GANAB	8	9.1	106.87	0	0.2644	0.87025	944	-1.34204	-1.32654	-1.34204	-1.34204	0.200498	-0.240498	0.194394	0.0657064	-0.268674	-1.22694	-2.09035	-0.669666	-1.24755	0.385658	-0.843421	-0.101772	+	1.8038	0.0182599
Q9BQG0;I3L1L3	Mybbinding protein 1A	MYBBP1A	MYBBP1A	7	7.2	148.85	4.75e+23	0.26298	1.0783	1328	0.11352	-0.102457	0.00956947	0.00956947	-0.461633	-0.809579	-0.104873	-0.430121	-0.1125	-0.172359	-2.19549	-0.142119	-0.15004	-0.198494	-0.191057	-0.179706		0.452327	0.268422
Q9P2K5;H0YN19;H0YKS1	Myelin expression factor 2	MYEF2	MYEF2	4	9.5	64.121	2.4432e-09	0.46152	1.3398	600	-0.927823	-1.40296	0.728407	-0.927823	-0.633013	-2.5139	-1.8514	-1.28646	0.526577	-1.10675	-1.96006	-0.0703258	0.433721	-0.940202	-0.815194	0.433721		0.68551	0.148315
P53999	Activated RNA polymerase II transcriptional coactivator p15	SUB1	SUB1	4	32.3	14.395	1.2962e-09	0.13946	0.46952	127	0.927743	1.22381	1.08336	1.08336	-0.503247	-2.40669	0.269895	-0.0654932	1.18656	0.519445	-1.08597	0.478737	1.45633	1.21354	1.05721	1.25178	+	1.79459	0.0185618
P16949;A2A2D0	Stathmin	STMN1	STMN1	4	23.5	17.302	5.03e+29	0.1381	0.72815	149	1.37849	0.354944	0.955649	0.955649	0.449159	0.00497135	0.761066	0.437738	0.346481	-0.244522	-0.0194885	0.0482984	1.16809	1.63949	0.239021	1.12496	+	1.7874	0.0186369
O43795;E9PDF6;E7EPB4;E7EQD9;H7C2Y7;C9JYW1;Q9UBC5;C9JUP5	Unconventional myosinIb	MYO1B	MYO1B	15	16	131.98	1.53e+211	0.2147	0.6996	1136	0.65699	0.326281	0.501091	0.501091	0.223256	-1.24756	0.699677	0.0988083	1.16556	0.173108	-0.762391	0.400615	0.513811	0.818732	0.309681	0.562704		0.323322	0.382214
P68104;Q5VTE0;Q5JR01;A6PW80	Elongation factor 1alpha 1;Putative elongation factor 1alphalike 3	EEF1A1;EEF1A1P5	EEF1A1	16	43.5	50.14	1.74e+87	0.083007	0.32552	462	1.13723	2.16741	0.731278	1.13723	0.731278	1.32568	1.59955	1.26246	1.54515	1.52467	0.894617	1.35138	2.54179	1.87086	2.25988	2.24996	+	1.78715	0.0185333
F8W543;H0YH88;F8VVB5	Nucleosome assembly protein 1-like 1	NAP1L1	NAP1L1	4	14.6	38.2	5.0215e-23	0.17003	0.46978	328	1.2126	-1.13424	-1.35867	-1.13424	-0.632454	-2.46694	-0.17594	-0.386215	1.58511	-1.17819	0.301781	1.08167	0.779249	1.23284	1.32587	1.13167		0.967115	0.0741444
Q99733;C9JZI7;C9J6D1;E9PNJ7;E9PS34;E9PJJ2;E9PNW0;E9PKT8;A8MXH2;E9PP22;E9PKI2;H0YCI4;C9J1B1	Nucleosome assembly protein 1like 4	NAP1L4	NAP1L4	7	26.7	42.823	3.16e+86	0.086062	0.27278	375	2.0832	-1.44737	1.76876	1.76876	1.76876	-1.87448	-1.89321	0.879841	1.68687	-1.34872	0.328326	1.16193	0.158075	1.40289	-0.663261	0.910775		0.183205	0.579239
P16615;H7C5W9;Q93084;O14983;H3BTW4;J3QSY6	Sarcoplasmic/endoplasmic reticulum calcium ATPase 2	ATP2A2	ATP2A2	14	19.1	114.76	4.58e+72	0.2826	1.2613	1042	-0.226632	-0.33674	-0.280636	-0.280636	-0.366252	-1.00928	-0.546166	-0.616003	-0.00187428	-0.0601858	-0.434775	-0.153259	-0.327572	-0.676538	-0.401521	-0.460899	+	1.77905	0.0187624
Q15417;E9PDU6	Calponin3	CNN3	CNN3	5	23.4	36.413	5.11e+141	0.16916	0.77036	329	0.662003	0.349658	0.514267	0.514267	-0.266637	-0.819832	-0.0760118	-0.354489	0.383831	-0.0575542	-2.38339	0.179953	0.847129	1.68084	0.95915	1.21189	+	1.77702	0.0187033
P49327;J3KTF0	Fatty acid synthase;[Acylcarrierprotein] Sacetyltransferase;[Acylcarrierprotein] Smalonyltransferase;3oxoacyl[acylcarrierprotein] synthase;3oxoacyl[acylcarrierprotein] reductase;3hydroxypalmitoyl[acylcarrierprotein] dehydratase;Enoyl[acylcarrierprotein] reductase;Oleoyl[acylcarrierprotein] hydrolase	FASN	FASN	32	20.2	273.42	0	0.22522	0.77091	2511	-0.0144982	0.258995	0.128719	0.128719	-0.252658	-1.74291	-0.5065	-0.703656	0.966404	-0.0666748	-0.448478	0.279616	-0.253626	1.14986	1.08936	0.78952	+	1.76666	0.0191694
P24534;C9JZW3;F2Z2G2;F8WF65	Elongation factor 1beta	EEF1B2	EEF1B2	7	37.8	24.763	1.3e+99	0.1846	0.61575	225	1.13943	0.809524	0.983885	0.983885	-0.00977716	-0.742351	1.59881	0.622911	0.230296	-0.3744	-1.48718	-0.382569	0.548016	1.21608	1.28912	1.05404	+	1.75203	0.0197391
O95182	NADH dehydrogenase [ubiquinone] 1 alpha subcomplex subunit 7	NDUFA7	NDUFA7	1	15.9	12.551	5.0925e-06	0.21887	1.2883	113	1.14909	1.57785	1.13705	1.14909	1.13705	-1.7979	1.54326	1.3544	1.752	-0.132906	-1.66011	1.09769	-0.660564	-0.733267	-1.27749	-0.696458		0.988414	0.0703729
P78527;E7EUY0;F5GX40;H0YG84	DNAdependent protein kinase catalytic subunit	PRKDC	PRKDC	66	19	469.08	0	0.28978	1.072	4128	0.0582626	-0.105276	-0.0211906	-0.0211906	-0.228603	-0.985865	-0.219711	-0.436275	-0.0196308	-0.428035	-0.488515	-0.296594	0.0727407	0.0548568	-0.0415234	0.0295575	+	1.7381	0.0201946
Q9UMX5	Neudesin	NENF	NENF	4	30.2	18.856	3.1732e-14	0.272	1.0719	172	-0.480885	0.0536883	-0.188979	-0.188979	-0.561106	-0.919073	-0.290542	-0.567592	-0.449112	-0.229588	-0.729096	-0.454919	0.0231085	-1.25353	0.22705	0.12868		0.323751	0.38234
P48681	Nestin	NES	NES	14	11.7	177.44	3.1692e-116	0.32954	1.2699	1621	-0.881038	-0.639417	-0.886345	-0.881038	-0.559736	-2.2994	-1.75678	-0.559736	-0.0184918	-0.109026	-1.12174	-0.337633	-1.65177	-0.466549	-0.217603	-0.336713		0.590574	0.185169
B1AHD1;P55769	NHP2like protein 1	NHP2L1	NHP2L1	4	38.6	14.627	1.27e+73	0.27386	0.99442	132	-0.0219061	-0.397255	-0.197408	-0.197408	-0.218595	0.717928	-0.401849	0.1204	0.115613	-0.0539454	0.225885	0.100407	0.0672282	-0.27274	0.135729	-0.0125116		0.33104	0.374255
O60763;F5GYR8;F5H4X1;H0Y7C0	General vesicular transport factor p115	USO1	USO1	5	8	107.89	1.2e+66	0.26925	0.74222	962	-1.26366	1.27317	1.27317	1.27317	0.0621585	-2.53292	0.430081	-0.226496	-1.53132	-1.63241	-2.12773	-1.58098	0.072331	0.0640424	0.711606	0.315926	+	1.73491	0.0202366
Q32Q12;J3KPD9;P22392;O60361	Nucleoside diphosphate kinase;Nucleoside diphosphate kinase B;Putative nucleoside diphosphate kinase	NME1NME2;NME2;NME2P1	NME1NME2	8	42.8	32.642	3.23e+107	0.083206	0.35443	292	1.08715	0.727881	0.918671	0.918671	1.14188	-0.119157	1.59771	1.03657	1.90131	0.585345	0.547763	1.15871	1.65772	2.89261	1.18781	2.09978		1.05001	0.0608812
Q13423;D6RAI5;D6RHU2;E9PCX7;H0Y8P5	NAD(P) transhydrogenase, mitochondrial	NNT	NNT	9	10.3	113.89	2.04e+43	0.34154	1.2741	1086	-0.179256	-0.605494	-0.376691	-0.376691	-0.548338	-2.34941	-0.869082	-0.699815	-0.27011	-0.625831	-2.22828	-0.437035	-0.317883	-0.148348	-0.349479	-0.269166		0.651229	0.160564
Q8IY81;J3KS36	Putative rRNA methyltransferase 3	FTSJ3	FTSJ3	8	12.9	96.557	1.03e+59	0.33596	1.657	847	-0.380729	-0.817378	-0.582597	-0.582597	-0.833173	-1.31719	-1.5431	-1.20008	-0.741834	-0.515712	-1.22484	-0.79814	-1.0579	-0.755144	-1.01171	-0.935323	+	1.7296	0.0203209
P00558;B7Z7A9;E7ERH5;P07205	Phosphoglycerate kinase 1;Phosphoglycerate kinase	PGK1	PGK1	20	60.2	44.614	0	0.095029	0.40041	417	1.78961	1.50116	1.19103	1.50116	1.19103	0.161234	1.06622	0.873245	1.68975	1.6983	0.0193019	1.31897	2.27816	2.27188	1.7375	2.11711	+	1.71243	0.0210426
P46087	Putative ribosomal RNA methyltransferase NOP2	NOP2	NOP2	5	7.9	89.301	1.5932e-15	0.17857	0.64568	812	-0.0611541	0.475896	-0.0223323	-0.0223323	-0.0223323	-2.7648	-1.71878	-0.0223323	0.337047	0.258684	-2.26342	0.298397	-1.18296	0.186902	0.647694	0.435617		0.474155	0.254747
O00567;H0YDU4;H0Y653;Q5JXT2	Nucleolar protein 56	NOP56	NOP56	10	23.4	66.049	1.02e+89	0.45224	1.7711	594	-0.974529	-1.35084	-1.15045	-1.15045	-1.24361	-1.61744	-0.492725	-1.04007	-1.23573	-0.687688	-0.875859	-0.915567	-0.715191	-0.824646	-0.743213	-0.760274		0.663409	0.156618
Q9Y2X3;H7BZ72;F8WED0	Nucleolar protein 58	NOP58	NOP58	11	28.7	59.578	1.33e+114	0.37252	1.4928	529	-0.430714	-0.610889	-0.51799	-0.51799	-0.78576	-0.707083	-0.580724	-0.688705	-0.712728	-0.279293	-0.979587	-0.62795	-0.455544	-0.834388	-0.585251	-0.616622		0.246977	0.479474
P55786;E9PLK3;B7Z463;A6NEC2;I3L083;E7EWZ2;E5RJ24;E9PP11;H0YAQ6;H0YDG0;E9PPD4;E9PJY4;F5GZY4	Puromycinsensitive aminopeptidase	NPEPPS	NPEPPS	8	10.4	103.28	2.45e+16	0.21175	0.77479	919	0.293783	1.01534	0.699213	0.699213	-0.697685	-0.0425042	0.455772	-0.0198308	0.66326	-0.037312	-1.98342	0.355087	-0.0388575	0.908415	-0.907753	0.511169		0.413965	0.295258
P06748;E5RGW4;E5RI98	Nucleophosmin	NPM1	NPM1	9	39.1	32.575	1.84e+129	0.28702	1.079	294	0.0594649	-0.0672257	-0.00249022	-0.00249022	-0.292899	-0.882604	-0.143002	-0.40591	0.0462952	-0.0954519	-2.03141	-0.0228382	-0.354452	-0.00129785	-0.230818	-0.188025		0.27929	0.437287
P49368;B4DUR8;Q5SZX6;E9PRC8;E9PQ35;Q5SZW8;E9PM09;Q5SZX9	Tcomplex protein 1 subunit gamma	CCT3	CCT3	18	43.9	60.533	1.39e+109	0.13492	0.4928	545	1.01211	0.57626	0.810583	0.810583	0.56903	-0.586212	0.422056	0.218037	1.55474	0.698319	-0.786847	0.776814	1.3896	1.88002	1.63886	1.65001	+	1.70925	0.0211852
P46459;I3L0N3;B4DFA2;I3L0L3;K7EQD6;I3L2G1;I3L4Q9;I3L338	Vesiclefusing ATPase	NSF	NSF	7	11.2	82.593	2.36e+17	0.26783	0.83365	744	0.114394	-0.0166389	0.0503648	0.0503648	0.509984	0.473711	-1.10459	0.491962	-0.0473988	-0.466444	0.0600964	-0.13397	0.299791	0.283176	-0.620572	0.291507		0.0525768	0.841244
J3QK90;Q9UNZ2;F2Z2K0	NSFL1 cofactor p47	NSFL1C	NSFL1C	2	10.5	40.844	3.4477e-53	0.084157	0.5023	372	0.274791	-1.34209	0.928375	0.274791	0.928375	0.342415	2.0004	1.25744	0.640929	1.40767	-0.241718	0.753648	1.63138	-0.901436	-0.899212	1.63138		0.256388	0.468532
Q9Y266	Nuclear migration protein nudC	NUDC	NUDC	3	12.7	38.242	3.6433e-14	0.25275	0.50693	331	-1.4349	0.586666	0.586666	0.586666	-0.323774	-0.853836	-1.71529	-0.564597	1.71274	-0.064469	-0.675997	0.696002	1.12825	-1.60971	2.09949	1.69411		0.611499	0.175123
A6NFX8;Q9UKK9;A6NJU6;A6NCQ0;H0YEY4	ADP-sugar pyrophosphatase	NUDT5	NUDT5	3	13.8	25.895	6.1462e-17	0.29081	0.88612	232	-0.0932898	-1.35443	-1.02185	-1.02185	-1.6698	-0.85575	0.381179	-0.108594	0.615818	-1.21519	-2.22741	0.615818	1.5267	-1.17258	-1.29295	1.5267		0.112936	0.704105
Q14980;F5H4J1;F5H6Y5;F5H763;F5H0Z7;F5H3L6;F5H2F3;F5GZW1;F5H1L0;F8W6T3;F5H068;F5H073;F5GWK2;F5GWA2;F5H4Y4;F5H7R5	Nuclear mitotic apparatus protein 1	NUMA1	NUMA1	31	22.6	238.26	0	0.32928	1.4131	2115	-0.0926133	-0.415434	-0.245013	-0.245013	-0.586885	-1.4426	-0.568421	-0.812623	-1.05123	-0.525367	-2.82324	-1.18592	-0.212507	-0.832769	-0.730662	-0.565535		1.14438	0.0503653
P57740;G3V1T4	Nuclear pore complex protein Nup107	NUP107	NUP107	3	4.3	106.37	6.1441e-17	0.34948	1.3554	925	-1.58744	-1.06296	-1.15231	-1.15231	-1.15231	-2.24823	-0.452912	-0.760638	-0.848798	-0.0519985	-1.70359	-0.396074	-0.331132	-0.894037	-0.370499	-0.350681		0.61049	0.17533
Q92621;U3KPX2	Nuclear pore complex protein Nup205	NUP205	NUP205	10	5.9	227.92	4.07e+18	0.41989	1.7267	2012	-1.51026	-0.668664	-0.668664	-0.668664	-1.4137	-1.35434	-0.332278	-0.94273	-1.00501	-0.743041	-0.568129	-0.652936	-1.32323	-1.22928	-0.192699	-0.619828		0.0708833	0.799531
P35658;H0Y837;B7ZAV2;H0YF36	Nuclear pore complex protein Nup214	NUP214	NUP214	9	6.1	213.62	7.6533e-63	0.221	0.93065	2090	0.372897	-0.0295589	-1.32447	-0.0295589	0.101026	-2.24717	-0.545178	-0.186194	-0.277747	0.703008	-0.247442	0.135387	-0.240986	-1.1993	-1.15311	-0.240986		0.409552	0.298478
Q8NFH5;B4DYB4;F8WEL4;F8WCF5;C9IYQ7;C9JIY9	Nucleoporin NUP53	NUP35	NUP35	2	11.3	34.773	2.2585e-40	0.21682	1.02	326	-0.683719	0.000375217	-0.835523	-0.683719	0.173824	-1.99189	-1.551	0.173824	-0.894843	0.0421299	-2.01803	0.0421299	-0.952252	-0.596572	-0.127765	-0.127765		0.0644694	0.813226
P37198;M0QXN5;M0R302;M0QX64;M0R1S1;M0QZL5;M0QX13;M0QYY0;M0QX10	Nuclear pore glycoprotein p62	NUP62	NUP62	6	19.2	53.254	7.349e-25	0.2911	1.2538	522	-0.473735	-0.791856	-0.365133	-0.473735	-0.365133	-2.36725	-1.13146	-0.698001	-0.218223	-1.27342	-1.97578	-0.218223	-1.07085	-0.918416	0.490943	0.490943		0.410339	0.298091
H3BVG0;Q8N1F7;H3BM93;H3BRI8;H3BV11;H3BNN5;H3BP95;H3BRD9;H3BMX0;H3BVE2;H3BPA9	Nuclear pore complex protein Nup93	NUP93	NUP93	10	13.3	99.554	2.67e+23	0.3614	1.2297	880	0.0503231	-0.911116	-0.351746	-0.351746	-1.38576	-1.48259	-0.0918014	-0.837461	-0.219091	-0.866868	-0.868687	-0.617729	-0.59321	-0.363788	-0.00733908	-0.301092		0.709008	0.139026
P52948;J3KP29;H7C3P6;H0YEN4	Nuclear pore complex protein Nup98Nup96;Nuclear pore complex protein Nup98;Nuclear pore complex protein Nup96	NUP98	NUP98	7	5.2	197.58	8.4e+17	0.37855	1.5777	1817	-1.16719	-0.211884	-0.211884	-0.211884	-0.613815	-2.58325	-0.295135	-0.875384	-0.710526	-0.30381	-2.50197	-0.908927	-1.39862	-0.854075	-0.74792	-1.10081		0.239868	0.491584
P04181	Ornithine aminotransferase, mitochondrial;Ornithine aminotransferase, hepatic form;Ornithine aminotransferase, renal form	OAT	OAT	5	18	48.534	4.3683e-77	0.13385	0.45757	439	-1.20798	-1.17463	0.368141	-1.17463	0.368141	-2.2853	-1.52084	0.368141	1.55076	1.36301	-2.20578	1.45994	0.671324	1.0315	-1.01971	0.862625		0.335826	0.369986
J3KQ32;Q9NTK5;C9JTK6;C9JCJ9	Obglike ATPase 1	OLA1	OLA1	5	14.4	46.937	4.1304e-10	0.10277	0.34835	416	-1.10085	3.77371	0.0305602	0.0305602	-1.67139	1.21043	1.21043	1.21043	1.35557	0.312671	0.94561	0.932815	1.69539	1.99459	2.09179	1.9369		0.294908	0.419193
J9JID7;Q03252	LaminB2	LMNB2	LMNB2	13	22.1	69.948	2.61e+35	0.44444	1.5352	620	-0.626114	-0.564427	-0.564427	-0.564427	-0.533264	-1.06343	-1.08386	-0.774131	-0.780898	-1.81015	-1.3769	-1.04834	-0.738465	-0.80364	-0.509123	-0.770685	+	1.70321	0.0212421
P16401	Histone H1.5	HIST1H1B	HIST1H1B	6	23.9	22.58	1.96e+33	0.22368	0.9012	226	0.462893	0.149089	0.314506	0.314506	0.184195	0.0127955	0.172246	0.125167	-0.0775165	-0.0166389	-0.0946415	-0.0625423	0.297041	-0.28889	0.0972704	0.0551499	+	1.69865	0.021466
F8W6L6;P35580	Myosin10	MYH10	MYH10	30	19.9	230.77	0	0.24804	0.98135	1992	0.372748	0.0573466	0.223649	0.223649	-0.247685	-1.82134	-0.0977456	-0.542531	0.423971	-0.181802	-0.879392	-0.116737	0.560707	0.512452	0.533911	0.535825	+	1.69414	0.0215833
P63220;Q8WVC2;Q9BYK1;Q9BYK2	40S ribosomal protein S21	RPS21	RPS21	4	59	9.1113	7.79e+220	0.15147	0.42907	83	1.39764	1.2188	1.31099	1.31099	0.0404969	-0.517528	1.24103	0.447389	1.44093	0.918933	0.782596	1.07631	0.772062	1.76592	1.52924	1.41413	+	1.67443	0.0225699
O15144;G5E9J0;C9JTV5;G5E9S7	Actin-related protein 2/3 complex subunit 2	ARPC2	ARPC2	6	18	34.333	2.5389e-15	4.8805	9.8276	300	-1.78568	-1.40631	-0.179511	-1.40631	-1.89078	-4.84273	-1.70435	-4.84273	-1.62462	-1.54055	-1.68991	-1.62462	0.457811	-1.07632	-1.9366	0.457811	+	1.67175	0.0226598
Q7L0Y3;C9JVB6	Mitochondrial ribonuclease P protein 1	RG9MTD1	RG9MTD1	5	15.1	47.346	2.2495e-14	0.3272	1.0651	403	-1.05993	0.484187	0.917624	0.484187	-1.23879	-2.13906	-1.626	-1.23879	0.374711	-0.362554	-2.41847	0.0526705	-0.188148	0.827973	0.459159	0.42498	+	1.67147	0.0225436
P43034;I3L3N5;B4DF38;I3L495	Plateletactivating factor acetylhydrolase IB subunit alpha	PAFAH1B1	PAFAH1B1	5	13.7	46.637	6.46e+69	0.11771	0.46333	410	0.95492	0.757306	0.859494	0.859494	0.222481	0.593659	1.02785	0.652232	1.00503	2.04382	-0.444667	1.19432	0.837558	2.46085	0.984645	1.6278		0.455151	0.266434
Q99714;Q5H928	3hydroxyacylCoA dehydrogenase type2	HSD17B10	HSD17B10	8	47.9	26.923	6.74e+205	0.1848	0.65109	261	1.22982	1.45005	1.34413	1.34413	-0.550999	0.350247	-0.554343	-0.185358	1.52127	-1.18536	-0.987685	0.346505	0.466636	1.19786	0.691942	0.81867	+	1.66854	0.0227347
P23921;E9PD78;E9PL69;F5H861;H0YCY7;E9PP77	Ribonucleosidediphosphate reductase large subunit;Ribonucleosidediphosphate reductase	RRM1	RRM1	3	4.7	90.069	1.7048e-13	0.27278	1.0822	792	0.425579	-0.383607	0.0769897	0.0769897	-0.46634	-2.46735	-0.625177	-0.543574	0.126927	-0.266037	-1.5428	-0.404315	-0.156008	1.31068	0.9407	0.820364	+	1.6641	0.022802
Q562R1	Betaactinlike protein 2	ACTBL2	ACTBL2	8	25.3	42.003	6.02e+131	0.074283	0.27656	376	1.96691	2.16696	1.61524	1.96691	1.61524	0.675374	1.42271	1.29112	2.21243	1.91643	1.77809	1.98053	1.1881	1.84239	1.97767	1.70828	+	1.663	0.0227475
P39019;M0R140;M0QYF7;M0QXK4;M0R2L9	40S ribosomal protein S19	RPS19	RPS19	5	29	16.06	2.11e+19	0.19365	0.67035	145	0.859405	-0.0430645	0.477615	0.477615	-0.836732	0.0376361	0.33061	-0.0770987	0.592723	0.502117	0.314535	0.47439	0.372057	0.907359	0.907062	0.7499	+	1.65736	0.0230151
P35527;CON__P35527;K7EQQ3	Keratin, type I cytoskeletal 9	KRT9	KRT9	21	44.5	62.064	0	0.1318	0.43522	623	1.03324	1.26993	1.15644	1.15644	0.337649	-0.678883	0.515975	0.145484	1.10933	1.04145	-1.53336	0.604455	1.20986	2.59736	1.50234	1.9002	+	1.63056	0.02472
Q15366;B4DXP5;F8VZX2;H3BRU6;B4DLC0;F8VXH9;F8W0G4;H3BND9;F8VRH0;H3BSS4;F8VTZ0	Poly(rC)binding protein 2	PCBP2	PCBP2	9	32.6	38.58	1.97e+183	0.12025	0.38316	365	1.02876	1.3321	1.18839	1.18839	0.721206	-0.541118	1.06187	0.560205	1.85324	1.07464	-0.0842004	1.15112	1.53843	-1.00866	1.76489	1.6561		0.181314	0.58117
P12004	Proliferating cell nuclear antigen	PCNA	PCNA	8	49	28.768	4.52e+104	0.43786	1.5417	261	-1.14868	-1.03907	-1.03907	-1.03907	-2.24881	-1.43039	-0.624522	-1.28623	0.746471	0.129702	-2.13523	0.470798	-0.692338	-0.878706	-0.18002	-0.413556		0.779684	0.116649
Q14690;S4R3Q4	Protein RRP5 homolog	PDCD11	PDCD11	9	6.6	208.7	2.1075e-29	0.28854	1.2673	1871	-0.0291348	0.322758	-1.02831	-0.0291348	-0.171847	-0.58602	-0.485324	-0.403402	-0.109561	-0.58246	-1.28576	-0.581469	-1.11647	-0.259423	-1.14313	-0.259423		0.427027	0.287485
P11177;C9J634;F8WF02	Pyruvate dehydrogenase E1 component subunit beta, mitochondrial	PDHB	PDHB	9	32.6	39.233	1.35e+41	0.17355	0.62769	359	0.573231	0.467314	0.521244	0.521244	-0.322043	0.530531	0.770535	0.396999	0.713639	0.686731	-0.708408	0.364222	0.956319	0.697008	0.957188	0.87526		0.65954	0.157634
G5EA52;P30101	Protein disulfideisomerase A3	PDIA3	PDIA3	20	51.1	54.963	0	0.18192	0.69157	485	0.775194	0.51988	0.653177	0.653177	0.292245	0.163009	0.289651	0.24955	0.648372	0.478004	-0.604451	0.270204	0.522343	0.565289	0.675627	0.589208		0.996099	0.0690652
P13667;C9JMN9	Protein disulfideisomerase A4	PDIA4	PDIA4	24	45.1	72.932	0	0.1621	0.6361	645	0.657058	0.76594	0.712526	0.712526	0.58262	-1.19061	0.689939	0.242409	0.731637	1.10476	0.185294	0.721942	0.767585	0.634218	0.700333	0.701739		0.65631	0.158697
P12814;H9KV75;H7C5W8;H0YJW3;G3V2N5;G3V2W4;H0YJ11;P35609;G3V2X9;G3V5M4;G3V2E8	Alphaactinin1	ACTN1	ACTN1	13	20.6	103.06	0	0.26549	1.0476	892	0.736869	-0.119423	0.371342	0.371342	-0.0455828	-1.80616	-0.702303	-0.682356	0.0350469	-0.45133	-1.91185	-0.569386	0.126801	0.355424	0.367806	0.28752	+	1.62854	0.0247761
Q29RF7;H0Y9L9	Sister chromatid cohesion protein PDS5 homolog A	PDS5A	PDS5A	5	5.3	150.83	9.9078e-48	0.2172	0.83334	1337	0.157737	0.352695	0.0733326	0.157737	0.0733326	-0.591201	-0.235849	-0.225937	0.263023	0.0117335	-2.35398	0.142843	-0.918237	0.497567	-1.222	0.497567		0.173468	0.591237
Q9NTI5;A9IYQ1	Sister chromatid cohesion protein PDS5 homolog B	PDS5B	PDS5B	4	4.7	164.67	7.3308e-60	0.40102	1.2386	1447	-1.45107	-1.72236	-0.730027	-1.45107	-1.80295	-1.27334	-0.606063	-0.901461	-1.5904	-1.00755	-2.03011	-1.00755	-0.152638	-1.42729	-0.30871	-0.228565		0.933757	0.0793804
P30086	Phosphatidylethanolaminebinding protein 1;Hippocampal cholinergic neurostimulating peptide	PEBP1	PEBP1	6	45.5	21.057	4.45e+168	0.11405	0.53658	187	0.898135	-0.297015	0.420935	0.420935	0.664151	-0.738292	-1.54806	0.127028	2.04925	1.32269	-2.18996	1.73123	0.376339	1.25853	1.65735	1.19007		0.45791	0.265488
P12955;K7ES25	Xaa-Pro dipeptidase	PEPD	PEPD	5	15.2	54.548	7.3491e-22	0.22053	0.67378	493	-0.748181	-1.26133	0.7166	-0.748181	-1.38966	-2.22918	0.0475174	0.0475174	-1.23899	-0.864097	-2.00272	-0.864097	-1.33397	-1.27226	1.40381	1.40381		0.446331	0.272062
Q9UHV9	Prefoldin subunit 2	PFDN2	PFDN2	2	16.9	16.648	1.37e+110	0.52283	2.5586	154	-1.6564	-1.2652	-1.44758	-1.44758	-1.97074	-1.21984	-2.08086	-1.70396	-0.927062	-2.24799	-0.92524	-1.24806	-1.11178	0.475836	-0.991898	-0.0789144	+	1.62226	0.0249505
Q99471;H3BPF6;H3BMQ1;F8VQZ2;F8VNW6	Prefoldin subunit 5	PFDN5	PFDN5	4	42.9	17.328	5.95e+110	0.28605	1.0309	154	-0.89155	-0.475811	-0.475811	-0.475811	-0.394295	-2.34105	-0.0441843	-0.208645	0.0408531	-0.810649	-2.18348	-0.322968	-0.839395	-1.44529	1.16702	0.487668		0.11911	0.691913
O15212;A2AB88	Prefoldin subunit 6	PFDN6	PFDN6	5	41.1	14.582	2.34e+33	0.7602	3.1791	129	-1.20448	-1.87295	-1.87295	-1.87295	-1.77913	-2.08814	-2.65947	-2.15317	0.471729	-2.98138	-1.96027	-0.402212	-1.81463	-0.00158612	-0.139731	-0.453461		0.839626	0.0990229
Q12874;E7EUT8	Splicing factor 3A subunit 3	SF3A3	SF3A3	5	16.6	58.848	3.13e+62	0.31601	1.2026	501	-0.266157	-0.351628	-0.30826	-0.30826	-0.813525	-1.70748	-1.07375	-1.15172	-0.0500489	-0.354452	-1.725	-0.194237	-0.065848	-0.325617	0.0189657	-0.116862	+	1.61963	0.0250443
P18669;P15259;Q8N0Y7	Phosphoglycerate mutase 1	PGAM1	PGAM1	7	47.2	28.804	7.26e+206	0.14372	0.49741	254	1.21796	-1.24533	1.21796	1.21796	0.128961	-0.0240359	0.684202	0.296231	1.53667	0.33856	0.0903575	0.801951	1.3138	1.62229	1.61644	1.52452		0.856101	0.095268
P24752;G3XAB4;H0YEL7;E9PRQ6;E9PKF3	AcetylCoA acetyltransferase, mitochondrial	ACAT1	ACAT1	9	38.6	45.199	0	0.12039	0.45655	427	0.520852	1.57021	1.13891	1.13891	0.450893	0.661775	0.374225	0.500821	1.09514	0.72423	-0.356144	0.607109	1.26736	1.24496	1.39513	1.30401	+	1.61643	0.0250196
P02786;G3V0E5;F5H6B1;F8WBE5	Transferrin receptor protein 1;Transferrin receptor protein 1, serum form	TFRC	TFRC	9	14.3	84.87	1.15e+36	0.36881	1.5246	760	-0.361993	-0.435308	-0.398185	-0.398185	-1.3034	-2.26231	-0.755828	-1.31496	-0.25882	-1.63469	-0.897783	-0.824084	-0.667756	-0.536451	-0.407625	-0.533372	+	1.61451	0.0249561
O00264;O15173;U3KQM0	Membraneassociated progesterone receptor component 1	PGRMC1	PGRMC1	4	31.3	21.671	7.64e+76	0.19956	0.71185	195	0.00813074	-1.13565	0.00813074	0.00813074	0.267896	-2.70554	0.791907	0.553563	0.300928	-1.43745	-0.733441	-0.125475	-0.00733908	-1.28553	0.262452	0.133854		0.00861509	0.974067
P35232;C9JW96;E9PCW0;E7ESE2;C9JZ20;D6RBK0	Prohibitin	PHB	PHB	9	38.2	29.804	4.26e+193	0.35265	1.4647	272	-0.798424	-0.516015	-0.65032	-0.65032	-0.638213	-1.2254	-0.596458	-0.792887	-0.603787	-0.903501	-0.628354	-0.705628	-0.921665	-1.53058	-0.499476	-0.695182		0.228208	0.508942
J3KPX7;Q99623;F5GY37;F5H3X6;F5GWA7;F5H0C5;F5H2D2	Prohibitin2	PHB2	PHB2	6	24.1	33.402	3.15e+18	0.32009	1.2911	299	-0.371726	-0.953749	-0.633584	-0.633584	-0.695281	-0.745625	-0.337311	-0.580991	-0.271665	-0.279768	-0.190425	-0.246719	-1.09057	-0.517729	-0.382059	-0.4483		1.07029	0.0586195
O43175;Q5SZU1	D3phosphoglycerate dehydrogenase	PHGDH	PHGDH	10	28.9	56.65	5.1e+48	0.13054	0.44085	533	2.383	0.173563	0.675973	0.675973	0.675973	0.305503	1.39608	0.865359	1.51788	-0.633943	-0.828063	0.440558	1.02005	-0.861898	1.51367	1.28787		0.30788	0.40135
Q16543;K7EQA9;K7EL68;K7EKQ2;K7EIU0	Hsp90 cochaperone Cdc37	CDC37	CDC37	5	20.9	44.468	2.42e+31	0.16701	0.55667	378	1.02365	0.66708	0.856354	0.856354	-0.899485	0.729483	-0.0423642	0.0773274	0.812714	0.243301	0.21486	0.450943	0.475014	1.68566	0.87242	1.10155	+	1.61289	0.0250485
O00410;H0Y8C6;B4E0R6;E7ETV3;E7EV12;E7EQT5;H0Y3V4;C9JMV5;E7EX05;E7EWK4;C9JZ53;E7ETV8;E7ESZ1;E7ESA1;C9JQT6;C9J875;C9JZD8;C9JXE0	Importin5	IPO5	IPO5	14	20.6	123.63	7.21e+183	0.26213	0.97635	1097	0.254375	-1.2238	0.254375	0.254375	-0.735695	-2.19937	-0.496922	-0.974378	0.0138876	0.345876	-1.4916	-0.186495	0.0654457	1.22243	0.817231	0.777318	+	1.6074	0.02543
Q8IV08;M0R1F7;M0QZI4	Phospholipase D3	PLD3	PLD3	2	7.8	54.705	4.42e+39	0.23695	0.65088	490	-1.02233	0.0663972	1.01859	0.0663972	0.164868	-0.372061	0.963251	0.357436	0.550697	0.820616	-1.91339	0.69196	0.523608	1.10756	0.646044	0.781631		0.187319	0.572592
Q15149;E9PMV1;H0YDN1;E9PKG0;E9PIA2;E9PQ28	Plectin	PLEC	PLEC	20	6	531.78	1.59e+110	0.31418	1.1617	4684	-0.290896	-0.253384	-0.272018	-0.272018	-0.370276	-1.97163	-0.559345	-0.813322	-0.0681893	0.0341899	-0.0194885	-0.0172231	-2.52329	-0.193961	0.0111226	-0.545201		0.622944	0.171249
F5H2S7;Q13561;F8W1I6;F5H223;F8VW18;H0YI98;F8VRV7;H0YHL1;F8VX93;F8W0U6	Dynactin subunit 2	DCTN2	DCTN2	6	22.2	44.809	4.42e+42	0.15706	0.74911	406	1.1971	0.934869	1.07194	1.07194	0.327747	-1.82963	0.303258	0.315554	-0.632268	-0.862352	-1.69651	-0.742728	1.15406	-1.30606	0.919124	1.04137	+	1.60533	0.0254231
O60568;H7C2V1;H7C2S8;H7C0B8	Procollagen-lysine,2-oxoglutarate 5-dioxygenase 3	PLOD3	PLOD3	4	6.6	84.784	8.8754e-08	0.23494	0.91255	738	0.381874	-1.10332	-1.0315	-1.0315	-1.49855	-0.0993626	-1.9601	-0.748487	0.519714	-1.03822	-0.198243	0.204944	0.519507	-0.780558	-1.01833	0.519507		0.462695	0.26183
Q7Z3K3;E9PIR8;E9PJY9;M0R2X2;A6PW30;H7C238	Pogo transposable element with ZNF domain	POGZ	POGZ	4	6	155.34	2.64e+83	0.32378	1.2935	1410	0.17345	-0.286408	-0.038234	-0.038234	-1.29325	-2.09634	-0.294782	-0.70931	-0.454281	-0.399445	-2.26984	-0.426602	-0.525969	-0.51652	-0.336055	-0.456832		0.896599	0.087123
Q9BY77;F8WCX5;F8WEE2;B4DMM2;Q6R954	Polymerase deltainteracting protein 3	POLDIP3	POLDIP3	6	25.2	46.089	1.97e+44	0.26127	0.91279	421	0.358676	0.175957	0.270207	0.270207	-0.553262	-2.76928	0.159074	-0.153569	-0.312433	-0.188148	-1.72818	-0.248952	-0.323082	0.245916	0.198875	0.0625864		0.716188	0.137144
P24928;Q6NX41	DNA-directed RNA polymerase II subunit RPB1;DNA-directed RNA polymerase	POLR2A	POLR2A	4	2.8	217.17	3.9533e-32	0.27249	1.1211	1970	-1.31607	-0.194591	-1.16773	-1.16773	-1.59338	-2.79578	-0.97944	-0.97944	-1.09486	-0.287709	-1.92532	-0.287709	0.159444	-1.02204	-1.17495	0.159444		0.632009	0.166547
Q8WVM8;B7Z738;B7Z5N7;J3KNG4;G3V2M8;G3V5F3;G3V4I1;G3V3K9	Sec1 family domaincontaining protein 1	SCFD1	SCFD1	6	14.5	72.379	1.72e+74	0.29231	1.1067	642	0.369185	-0.202888	0.11132	0.11132	-0.510152	-2.13572	-1.60621	-0.956502	-0.373843	-0.146264	-1.91423	-0.255571	-0.537147	0.132167	-0.219587	-0.182305	+	1.59898	0.0258373
Q99575;E5RK39	Ribonucleases P/MRP protein subunit POP1	POP1	POP1	3	4	114.71	3.0143e-05	0.1279	0.3565	1024	-1.27294	1.5751	-1.08935	-1.08935	-1.8237	-2.19058	2.30536	2.30536	-0.92016	0.539729	0.73574	0.641061	-1.48705	1.68682	1.3193	1.51473		0.021115	0.934485
Q15181;Q5SQT6	Inorganic pyrophosphatase	PPA1	PPA1	10	54	32.66	2.82e+98	0.11708	0.54225	289	1.18616	1.27935	1.23351	1.23351	0.490112	-0.536451	1.03186	0.464206	1.23379	0.761091	-0.925772	0.60818	-0.181421	2.30308	2.14064	1.76928		0.787368	0.114222
P14866;M0QXS5;M0R1W6;B4DVF8;M0R076	Heterogeneous nuclear ribonucleoprotein L	HNRNPL	HNRNPL	11	28.5	64.132	7.3e+251	0.26229	1.0811	589	0.0833552	0.0903575	0.0868606	0.0868606	-0.164658	-0.190804	-0.275126	-0.209431	-0.11929	0.188052	-0.313362	-0.0666139	-0.0404015	-0.318924	-0.094236	-0.146233	+	1.5896	0.0261524
P23284	Peptidylprolyl cistrans isomerase B	PPIB	PPIB	10	40.7	23.742	3.25e+81	0.19328	0.86846	216	0.329704	0.106514	0.22242	0.22242	0.093602	0.1274	0.194278	0.139035	0.242994	0.323191	-0.095857	0.167896	0.0906954	-0.242816	0.209878	0.0316627		0.526294	0.220204
P54886	Delta1pyrroline5carboxylate synthase;Glutamate 5kinase;Gammaglutamyl phosphate reductase	ALDH18A1	ALDH18A1	9	15	87.301	1.65e+44	0.24362	0.75096	795	0.354096	-1.19365	0.354096	0.354096	-0.0316775	-0.885809	-1.77838	-0.396435	0.26356	0.0792646	-1.04306	-0.129623	0.727332	0.813931	0.824086	0.789098	+	1.5872	0.0261232
O15355	Protein phosphatase 1G	PPM1G	PPM1G	8	24.5	59.271	3.16e+50	0.28207	1.2141	546	1.26098	-0.86481	0.558613	0.558613	0.433389	-2.23205	-0.170566	-0.291149	-0.528071	-0.76528	-1.96646	-0.641806	0.0856191	-1.59114	1.51978	0.974019		0.587151	0.186439
Q96C90;F5H2U0;F5GXC4	Protein phosphatase 1 regulatory subunit 14B	PPP1R14B	PPP1R14B	3	48.3	15.911	8.0289e-63	0.12481	0.36161	147	1.22789	-1.31917	-1.28216	-1.28216	-1.91427	-2.70719	0.0582626	0.0582626	-1.12506	-1.14467	0.358417	0.358417	1.47843	-0.855874	2.21907	1.89576		0.84756	0.0977686
P30153;F5H3X9;B3KQV6;E9PH38;C9J9C1;E9PHZ6;E9PNM7;E9PPI5	Serine/threonineprotein phosphatase 2A 65 kDa regulatory subunit A alpha isoform	PPP2R1A	PPP2R1A	11	26.1	65.308	5.32e+105	0.19253	0.58177	589	0.780141	0.351608	0.581728	0.581728	1.82465	-0.332278	1.57227	1.28495	1.11129	-0.865285	-2.11133	0.437933	0.692362	1.95394	0.987875	1.31682		0.964418	0.0745374
Q06830	Peroxiredoxin1	PRDX1	PRDX1	10	49.2	22.11	4.22e+94	0.098565	0.35458	199	1.99275	1.60665	1.26809	1.60665	1.26809	0.453498	1.81031	1.27996	1.97358	1.63662	0.424378	1.48178	0.992317	2.31015	1.90958	1.83535		0.315051	0.39287
P60842;J3KT12;J3KTB5;J3QS69;J3QL43;J3QR64;J3QLN6;J3KS25;J3QKZ9;J3KTN0;Q14240;E7EQG2;B4E102;J3KS93;Q9NZE6;J3KSN7;E7EMV8;J3KT04;J3QL52	Eukaryotic initiation factor 4AI	EIF4A1	EIF4A1	13	40.9	46.153	0	0.10225	0.4187	406	1.25264	1.50075	0.328652	1.25264	0.328652	-0.238175	0.970752	0.437767	1.80965	1.15637	-0.449429	1.1081	1.74623	1.82153	2.12469	1.90695	+	1.58529	0.0261321
P30048	Thioredoxin-dependent peroxide reductase, mitochondrial	PRDX3	PRDX3	5	21.5	27.692	2.994e-10	0.20114	0.72211	256	-0.828064	-1.24358	-0.138814	-0.828064	0.602175	-1.75086	-0.953004	-0.363591	-1.00237	-1.45054	0.344373	0.344373	-0.172744	-0.810002	0.719163	0.341064		0.176648	0.586438
Q14204;H0YJ21	Cytoplasmic dynein 1 heavy chain 1	DYNC1H1	DYNC1H1	47	13.8	532.4	0	0.21796	0.80478	4646	0.421167	0.0280573	0.237961	0.237961	-0.111565	-1.14509	-0.205267	-0.418168	0.588183	-0.205267	-1.2012	-0.0966299	0.487783	0.552812	0.683738	0.577095	+	1.57826	0.0264789
P30041	Peroxiredoxin6	PRDX6	PRDX6	7	41.1	25.035	2.47e+174	0.084542	0.45093	224	1.32818	-1.42384	1.32818	1.32818	1.12233	-0.504468	0.46967	0.508159	1.96038	1.31455	0.0935249	1.31148	2.10992	2.10824	0.266385	1.71239		0.43596	0.280928
K7ELL7;P14314;K7EPW7;K7EJ70;K7EKX1	Glucosidase 2 subunit beta	PRKCSH	PRKCSH	13	32.5	60.192	1.2e+208	0.17674	0.62014	535	0.753799	0.51868	0.641024	0.641024	0.488734	0.12191	1.24523	0.696574	0.891777	0.797563	0.888808	0.860041	0.0568363	0.372169	1.0133	0.537051		0.34039	0.368197
P07814;V9GYZ6	Bifunctional glutamate/prolinetRNA ligase;GlutamatetRNA ligase;ProlinetRNA ligase	EPRS	EPRS	20	20.4	170.59	4.63e+128	0.15575	0.59933	1512	0.849752	0.647174	0.752016	0.752016	-0.346872	-1.1839	0.993379	0.100883	0.692035	0.529156	-0.124857	0.406261	0.988819	1.26916	1.00462	1.09338	+	1.56631	0.0271963
Q8N1G4	Leucinerich repeatcontaining protein 47	LRRC47	LRRC47	7	17.7	63.472	8.93e+62	0.15381	0.65415	583	0.612307	0.793457	0.705723	0.705723	0.933077	0.731805	0.112459	0.632619	-1.13587	-0.360645	-0.00100955	-0.16965	0.646812	1.92983	-0.276794	1.04759	+	1.55864	0.0275163
Q9UMS4;F5GY56;H0YGZ5;F5H2I0;H0YGF3	PremRNAprocessing factor 19	PRPF19	PRPF19	7	21.6	55.18	7.73e+70	0.25676	1.1836	504	-0.228972	-0.11929	-0.173089	-0.173089	-0.321466	-0.289952	-0.181293	-0.262978	-0.285225	-0.18612	-0.601126	-0.346898	0.0428283	-0.653335	-0.348799	-0.291488		0.294505	0.419025
P00338;F5GXY2;F5GYU2;F5GXH2;F5H6W8;F5H5J4;Q6ZMR3;F5GZQ4;P07864;F5H245;G3XAP5;F5H155;F5H5G7;F5GXU1;F5GWW2;F5GXC7;F5H8H6	Llactate dehydrogenase A chain	LDHA	LDHA	13	45.5	36.688	3.92e+175	0.082359	0.34288	332	2.27369	2.22803	1.24544	2.22803	1.24544	0.785751	1.26167	1.11384	1.38726	2.35905	0.981679	1.69613	2.33046	2.60902	1.56039	2.2306	+	1.55267	0.0278704
Q9Y520;E7EPN9;H7C5N8	Protein PRRC2C	PRRC2C	PRRC2C	6	3.1	316.91	4.66e+18	0.24953	1.0552	2896	-0.277152	-0.0524158	-0.160412	-0.160412	-0.196859	-2.57333	0.481687	0.181944	0.415095	-0.169925	-2.03785	0.152038	-0.444561	-0.68572	-0.0993626	-0.261662		0.0220824	0.932706
O75475	PC4 and SFRS1-interacting protein	PSIP1	PSIP1	7	15.7	60.103	7.5345e-27	0.35377	0.9652	530	-0.335598	-0.484396	-0.858777	-0.484396	0.0750033	-2.39815	-1.44286	0.0750033	-0.122474	-1.52614	-1.78122	-0.122474	-0.31429	-0.616734	-0.249749	-0.384939		0.143956	0.646498
Q15819;H0YBX6;G3V113;H0YBP9;D6RG00;E5RIF1	Ubiquitinconjugating enzyme E2 variant 2	UBE2V2;UBE2V1	UBE2V2	6	53.8	16.363	1.56e+85	0.24708	0.91628	145	-0.671384	-0.10286	-0.359296	-0.359296	0.113099	1.04284	1.95618	1.22695	-1.07421	-0.260748	0.136839	-0.0483018	-0.380508	-0.644779	1.31251	0.37536	+	1.55255	0.0277419
Q14103;B4DTC3;H0Y8G5;D6RAF8;H0YA96;D6RF44;D6RBQ9;F5H6R6;D6RD83	Heterogeneous nuclear ribonucleoprotein D0	HNRNPD	HNRNPD	5	18.3	38.434	3.25e+31	0.22742	0.82193	355	0.118805	0.171888	0.145591	0.145591	-0.343919	-0.965987	0.379489	-0.206059	-0.832546	-0.147698	-0.305212	-0.224306	0.604498	-0.0672257	0.687428	0.445491	+	1.55138	0.027633
P31939;F5GWY2;H7C1S2;H7C084;F8WEF0;C9JLK0;H7BZU3	Bifunctional purine biosynthesis protein PURH;Phosphoribosylaminoimidazolecarboxamide formyltransferase;IMP cyclohydrolase	ATIC	ATIC	14	35	64.615	2.77e+70	0.38403	1.1695	592	-0.469678	-0.311271	-0.388301	-0.388301	-1.04306	-0.53655	-0.53655	-0.53655	0.466875	-0.559736	-0.896078	-0.207625	-0.641546	1.0028	1.35579	0.794739	+	1.54372	0.0278904
P35998;B7Z5E2;C9JLS9	26S protease regulatory subunit 7	PSMC2	PSMC2	9	28.2	48.633	1.2697e-55	0.12847	0.46262	433	0.54353	-0.816929	1.05556	0.54353	1.05556	-0.420833	-0.412294	0.253767	0.564734	-1.53732	-1.94031	0.564734	1.44383	-0.783038	-0.529866	1.44383		0.274874	0.442864
P13674	Prolyl 4hydroxylase subunit alpha1	P4HA1	P4HA1	8	18.4	61.049	5.45e+38	0.20499	0.7833	534	0.643383	0.211064	0.443357	0.443357	0.064857	-0.685716	0.268521	-0.0627806	0.301781	0.362751	-0.631523	0.0768035	0.172392	1.14535	0.899157	0.794631	+	1.52727	0.029
P43686	26S protease regulatory subunit 6B	PSMC4	PSMC4	5	18.9	47.366	3.3211e-21	0.18291	0.8188	418	0.457375	-0.0578315	0.033407	0.033407	0.033407	-2.23767	-1.06477	0.033407	-1.53478	-1.38406	-0.261471	-0.261471	-1.15693	-1.45934	1.07024	1.07024		0.421418	0.290481
P62195;J3QSA9;J3KRP2;J3QLH6;J3QQM1;J3QRW1;J3QSE0;J3QRR3	26S protease regulatory subunit 8	PSMC5	PSMC5	9	27.8	45.626	2.76e+45	0.35182	1.3943	406	-0.620962	-0.330903	-0.468655	-0.468655	-1.6504	-1.91957	-0.62826	-1.28649	0.200051	-0.199625	-3.21644	-0.496074	-0.701505	0.690568	0.348354	0.223198		0.837335	0.099362
P62333;H0YJC0;H0YJS8;H0YJT1;H0YJE9	26S protease regulatory subunit 10B	PSMC6	PSMC6	5	16.2	44.172	1.3e+27	0.27126	0.87668	389	0.17498	0.141176	0.158177	0.158177	-0.0798389	-2.45381	0.606123	-0.178505	1.22479	0.543341	-1.07581	0.508923	0.204782	0.624488	0.503057	0.454663		0.40264	0.303835
Q99460;C9J9M4;H7BZR6;F8WCE3	26S proteasome nonATPase regulatory subunit 1	PSMD1	PSMD1	10	15.8	105.84	3.41e+91	0.3087	0.78603	953	-0.500394	-0.133826	-0.305499	-0.305499	-1.84515	1.00312	-0.280838	0.0499881	0.257528	-2.44816	-2.1606	-0.53672	0.517792	0.406637	0.15157	0.366675		0.840067	0.0991122
Q06323;H0YLU2;H0YKK6	Proteasome activator complex subunit 1	PSME1	PSME1	6	28.5	28.723	1.42e+36	0.33066	1.3372	249	0.537257	0.312796	0.429387	0.429387	0.783787	-1.63983	-0.506907	-0.12749	-0.403704	-1.02758	-1.50579	-0.908167	-0.567448	0.6539	0.774849	0.400259	+	1.52592	0.0289231
O00232;J3KSK1;J3KTJ5	26S proteasome nonATPase regulatory subunit 12	PSMD12	PSMD12	7	21.1	52.904	4.12e+128	0.25065	0.79361	456	-1.19179	0.868621	0.868621	0.868621	0.760015	-2.52155	-0.15056	-0.115824	0.52874	0.345033	-1.51924	0.0293789	-2.20874	1.37393	1.55194	0.936137		0.135498	0.660094
O43242;B4DT72;F5H8K4	26S proteasome nonATPase regulatory subunit 3	PSMD3	PSMD3	9	21.9	60.977	1.62e+118	0.24967	0.79876	534	0.928375	-1.35321	0.198212	0.198212	0.147985	-1.23438	-1.57961	-0.683763	0.574992	0.17829	-1.00267	0.0567164	-0.315914	0.631936	0.46546	0.31566		0.666317	0.155444
P80723	Brain acid soluble protein 1	BASP1	BASP1	5	35.7	22.693	1.97e+49	0.15231	0.41765	227	1.35967	1.33603	1.3479	1.3479	1.55161	1.30975	0.0429174	1.10224	0.21885	0.322126	-1.74619	0.271412	0.00913221	-1.15062	0.800174	0.458204	+	1.52456	0.0289189
P01116	GTPase KRas;GTPase KRas, N-terminally processed	KRAS	KRAS	2	13.2	21.656	1.8004e-05	0.42318	1.6173	189	-1.03345	-0.861717	-0.924271	-0.924271	-1.48114	-3.00903	-1.49994	-1.48114	-0.771886	-1.40032	-3.40368	-1.55609	-1.26601	0.0411795	0.301213	0.177047	+	1.52342	0.0287892
J3KTA4;P17844;B4DLW8;J3QRQ7;J3KRZ1;J3QSF1;J3KRX8;J3QR02;X6RLV5	Probable ATPdependent RNA helicase DDX5	DDX5	DDX5	16	25.6	69.086	3.69e+84	0.24029	0.97063	614	0.307162	0.00129909	0.162321	0.162321	-0.423847	-0.385928	-0.139469	-0.310806	0.315002	-0.16543	-0.391328	-0.0498533	-0.0278618	-0.218595	0.183638	-0.0115788	+	1.52083	0.0287321
Q01518;Q5T0R1;Q5T0R2;Q5T0R3;Q5T0R4;Q5T0R5;Q5T0R6;Q5T0R7;Q5T0R9;Q5T0S3;Q5T0R8	Adenylyl cyclaseassociated protein 1	CAP1	CAP1	13	33.9	51.901	1.88e+244	0.33278	1.0158	475	-0.503349	-3.17873	-1.29353	-1.29353	-1.7832	-1.7788	-0.729966	-1.34022	1.48346	-1.57976	1.29548	0.896676	-0.0226164	-1.00856	0.624621	0.336998	+	1.51432	0.0290844
P26599;K7ES59;K7EKJ7;K7ELW5;A6NLN1;K7EK45;O95758;X6R242;K7EKX4	Polypyrimidine tractbinding protein 1	PTBP1	PTBP1	14	49.2	57.221	9.1e+241	0.22586	0.79347	531	0.341994	0.558856	0.454496	0.454496	-0.0792928	-0.253868	0.42843	0.0616308	0.623665	0.379601	-0.0164963	0.352532	0.339199	0.221657	0.400854	0.322472		1.11878	0.0533537
P06454;B8ZZQ6	Prothymosin alpha;Thymosin alpha1	PTMA	PTMA	2	15.3	12.203	1.81e+156	0.027467	0.083541	111	4.43309	4.36873	3.01613	4.36873	3.01613	2.94564	1.67747	2.66242	4.30463	-1.16539	2.15849	3.59849	4.11949	3.34069	4.29342	3.97334		0.741605	0.12826
J3KQ48;Q9Y3E5	Peptidyl-tRNA hydrolase 2, mitochondrial	PTRH2	PTRH2	4	39.4	19.325	2.6265e-153	0.40197	1.6324	180	-0.577448	-0.797926	-0.452385	-0.577448	-0.452385	-2.32271	-1.34151	-0.452385	-1.46392	-0.198243	-1.94382	-0.198243	-0.400101	-0.795518	-0.756767	-0.639532		0.214047	0.529648
Q9UHX1;H0YEM1;E9PQ56;E9PN18;H0YCP8;E9PMU7;E9PL19	Poly(U)bindingsplicing factor PUF60	PUF60	PUF60	8	27.4	59.875	1.17e+105	0.1478	0.70355	559	1.04773	0.503466	0.801111	0.801111	0.506681	-1.71114	0.431851	0.0356984	0.391512	-1.38701	0.488512	0.440827	0.266628	1.06985	1.01031	0.825526		0.79566	0.111356
P32322;E2QRB3;J3KQ22;J3QL24;J3QKT4;J3QL32;J3QLK9;J3QL23;J3QR88;J3QRZ0;J3QKT3;J3KTA8;J3KSA9	Pyrroline-5-carboxylate reductase 1, mitochondrial	PYCR1	PYCR1	10	33.2	33.36	2.7712e-35	0.11794	0.58092	319	-0.0263043	0.829357	-0.787866	-0.0263043	0.0156805	0.00720251	-1.89761	0.0114477	1.41623	1.3718	0.408761	1.13408	1.42206	-0.989842	-0.580626	1.42206		0.775548	0.117487
P47897;C9J165;B7Z840;C9JSG9;H7C0R3;F2Z2V6	GlutaminetRNA ligase	QARS	QARS	10	19.1	87.798	4e+43	0.2295	0.87236	775	0.78595	-0.659925	0.237037	0.237037	0.37314	-0.742437	-0.792772	-0.280375	0.93027	-1.55254	-0.590051	0.361742	0.448804	0.146499	0.520563	0.380841		0.354533	0.35189
Q15287;H3BTC0;H3BMM9;H3BMS0;H3BV80;H3BPG5	RNA-binding protein with serine-rich domain 1	RNPS1	RNPS1	3	11.5	34.208	8.3579e-122	0.29867	1.0725	305	-0.959509	-0.320311	-2.19242	-0.959509	-2.19242	-2.4959	-1.76227	-2.19242	-0.327802	-1.81136	-1.88888	-0.327802	-0.0583857	-1.13794	-0.856765	-0.0583857	+	1.5109	0.029292
Q15907;B4DMK0;P62491;H3BSC1;H3BMH2;J3KQP6;B4DQU5;M0R2D0	Ras-related protein Rab-11B;Ras-related protein Rab-11A	RAB11B;RAB11A	RAB11A	6	33.5	24.488	6.9205e-64	0.31489	1.3349	218	-1.28296	-1.01494	1.24339	-1.01494	-0.897783	-0.968201	-1.30997	-0.932562	-0.997401	-1.6062	-0.861558	-0.927881	-0.24817	-1.3715	-1.18952	-0.24817		0.702457	0.141268
P61106;X6RFL8	Ras-related protein Rab-14	RAB14	RAB14	4	19.5	23.897	3.6014e-11	0.2691	1.056	215	0.29108	-0.214622	-0.995494	-0.214622	-0.460166	-2.38412	0.0116025	-0.205083	-0.0579701	-1.34177	-1.94	-0.0579701	-0.086512	-1.33909	-0.299596	-0.189124		0.153881	0.631685
P62820;E7END7;B7Z8M7;E7ETK2	Rasrelated protein Rab1A	RAB1A	RAB1A	6	31.7	22.677	6.17e+62	0.31022	1.1808	205	0.131487	-0.300299	-0.0683124	-0.0683124	-0.562767	-2.35746	-0.536252	-0.549449	-0.203514	-1.27089	-0.0229004	-0.404121	-0.0430645	-0.197865	-0.212507	-0.149085		0.941885	0.0779672
P61019;E9PKL7;H0YD31;E9PE37;H7C125;H0YDL5	Rasrelated protein Rab2A	RAB2A	RAB2A	6	33.5	23.545	2.55e+51	0.32658	1.4071	212	-0.210763	-0.492725	-0.344866	-0.344866	-0.461214	-0.801076	-0.268075	-0.49362	-0.00848689	-0.213876	-0.972031	-0.342427	-0.915483	-0.351967	-0.176706	-0.448507		0.0697763	0.801465
P51148;K7ERQ8;K7ERI8;P20339;P61020;B4DJA5;K7ENY4;F8VVK3;F8VUA5;F8VVZ0;F8VWU4;F8VWZ7;F8VSF8;F8VPW9;F8WD79;F8WCY6	Ras-related protein Rab-5C	RAB5C	RAB5C	3	18.1	23.482	1.2439e-07	0.30424	1.2848	216	-0.436482	-0.49252	0.542857	-0.436482	-0.476641	-0.898015	-0.301353	-0.537589	-0.151989	-0.326652	-0.327112	-0.266198	-0.0418037	-1.33302	-0.924941	-0.0418037		0.44482	0.272977
Q14566	DNA replication licensing factor MCM6	MCM6	MCM6	8	12.8	92.888	4.8775e-26	0.21326	0.84227	821	-0.181548	0.806518	0.923003	0.806518	-1.65299	-2.72	-0.614192	-0.614192	-0.901217	-1.59461	-0.764176	-0.764176	1.61101	-1.1156	-0.753779	1.61101	+	1.4996	0.0298678
P51149;C9J8S3;C9J4V0;C9J4S4;C9J592;C9IZZ0;C9J7D1	Rasrelated protein Rab7a	RAB7A	RAB7A	7	41.1	23.489	1.25e+83	0.31484	1.1823	207	-0.147698	-0.414244	-0.274824	-0.274824	-2.00671	-0.317651	-0.350271	-0.333869	-0.164529	-0.322043	-0.605874	-0.352775	-0.00374617	-0.330329	-0.2806	-0.197594		0.474052	0.254327
Q9UKM9;Q5QPL9;Q5QPM1;Q5QPM0;Q5QPM2	RNAbinding protein Raly	RALY	RALY	6	23.5	32.463	7.64e+20	0.4177	1.5377	306	-1.22916	-0.444031	-0.783831	-0.783831	-0.595313	-0.950394	-0.621993	-0.713777	-0.495286	-1.46336	-0.480679	-0.746044	-0.500496	-0.816477	-0.137241	-0.458025		0.329883	0.374975
B5MDF5;P62826;F5H018;B4DV51	GTPbinding nuclear protein Ran	RAN	RAN	6	24	26.224	9.29e+68	0.075984	0.25298	233	2.23923	2.21632	1.54865	2.21632	1.54865	1.59357	1.18771	1.4544	2.42267	1.45166	1.2546	1.805	1.56563	1.98057	2.68557	2.15271		0.871612	0.0911481
Q9UQ80;F8VR77;F8W0A3;H0YIN7	Proliferationassociated protein 2G4	PA2G4	PA2G4	9	25.6	43.786	1.53e+26	0.14997	0.55617	394	0.495451	0.637065	0.567994	0.567994	0.0913101	-0.573762	0.359509	0.00967607	1.13635	0.682001	-0.708055	0.557368	0.878056	1.74613	0.847362	1.22068	+	1.49776	0.0298246
P52434;C9JLU1	DNAdirected RNA polymerases I, II, and III subunit RPABC3	POLR2H	POLR2H	3	29.3	17.143	2.5127e-07	0.17474	0.61784	150	0.961508	0.486954	0.743656	0.743656	0.822937	2.09142	0.574734	1.32578	1.04728	0.0681808	-2.02838	0.639242	-0.849199	-1.2092	-0.0538065	-0.397368	+	1.48736	0.0304105
P46060;F8W7I9;H0Y4Q3	Ran GTPase-activating protein 1	RANGAP1	RANGAP1	5	11.1	63.541	2.6649e-79	0.28468	1.0764	587	-0.596553	-1.32504	0.0193019	-0.596553	0.0193019	-2.20095	-1.88745	-0.639631	-1.76672	-1.2753	-2.34552	-1.50019	0.0692249	-0.704439	-1.1151	0.0692249		1.08166	0.0570564
P18621;J3KRX5;J3QQT2;J3QLC8;J3QS96;J3KRB3;J3KSJ0	60S ribosomal protein L17	RPL17	RPL17	5	20.1	21.397	1.16e+20	0.12344	0.52465	184	0.895583	0.771249	0.834755	0.834755	0.672106	0.436939	0.998616	0.721069	1.17524	0.938238	0.662323	0.940385	1.09265	1.09718	1.06661	1.08554	+	1.48343	0.0305217
Q09028;E9PNS6;C9JPP3;E9PIC4;E9PNS2	Histonebinding protein RBBP4	RBBP4	RBBP4	8	20.7	47.655	5.59e+16	0.27305	1.0488	425	-0.0100637	-0.246104	-0.123262	-0.123262	-0.532766	-0.354114	-0.0280033	-0.289619	0.0503979	-1.50653	-0.847275	-0.329718	-0.126444	-0.321351	0.080454	-0.113121		0.738294	0.128678
Q9NTZ6	RNA-binding protein 12	RBM12	RBM12	3	4.7	97.394	1.8292e-08	0.1769	0.62436	932	-1.27361	-0.994124	1.16634	-0.994124	-1.58838	-1.0087	-0.680054	-0.83504	-0.00690837	-1.50451	-1.94616	-0.00690837	-0.42094	-0.808901	-0.858662	-0.42094		0.420704	0.290606
Q96PK6;B8ZZ74;F8WDX3	RNA-binding protein 14	RBM14	RBM14	9	17	69.491	5.6066e-35	0.28865	1.0927	669	-1.35393	-0.165944	0.71293	-0.165944	-0.159242	-0.440633	-0.181929	-0.255076	-0.281075	-0.812621	-0.121148	-0.375959	0.134176	-1.76681	-0.821245	0.134176		0.105726	0.718413
Q96I25;Q5W012;H0Y6J6;Q5W010;Q5W011	Splicing factor 45	RBM17	RBM17	4	9.2	44.961	2.1829e-11	0.38108	1.6928	401	-0.901597	-0.414027	-1.01313	-0.901597	-1.55894	-2.19055	-0.66029	-0.66029	-0.0554733	-1.60638	-1.551	-0.0554733	-1.2719	-1.02281	-1.46291	-1.2719		0.362962	0.342055
Q9NW13;C9JAA9;C9JE21	RNAbinding protein 28	RBM28	RBM28	5	6.2	85.737	2.7827e-11	0.31298	1.2275	759	-1.01742	-0.148348	-0.148348	-0.148348	-0.511873	-1.91571	-0.709202	-0.607166	0.102667	-0.433494	-1.54961	-0.140648	-0.568421	-1.63773	-0.0828388	-0.305296		0.195995	0.559231
Q14498;G3XAC6;E1P5S2;H0Y4X3;Q5QP23;Q5QP21;Q5QP22;A8MYG5;F8WF73;F2Z2Z5;F2Z3E6;F8WF24	RNAbinding protein 39	RBM39	RBM39	7	16	59.379	2.75e+52	0.27849	0.80151	530	0.638658	-0.111565	0.311773	0.311773	-0.14965	-3.01245	0.73586	0.360004	0.319207	0.55875	-2.26725	0.443945	0.500524	0.507152	-0.0485152	0.342138		0.182208	0.580295
Q9BWF3;E9PB51;J3QRR5;D6R9K7	RNA-binding protein 4	RBM4	RBM4	6	23.9	40.313	0	0.12775	0.48954	364	0.452373	0.968407	-1.09278	0.452373	1.01363	-2.29672	1.11107	1.06317	-1.07379	1.26375	-1.7496	1.26375	1.29145	-1.24823	-0.785411	1.29145		0.00596811	0.981795
P38159;H3BT71;H0Y6E7;Q96E39;H3BR27;O75526;H3BUY5;B3KRG5;Q8N7X1;H3BNC1	RNAbinding motif protein, X chromosome;RNAbinding motif protein, X chromosome, Nterminally processed;RNA binding motif protein, Xlinkedlike1;RNA binding motif protein, Xlinkedlike1, Nterminally processed	RBMX;RBMXL1	RBMX;RBMXL1	6	19.7	42.331	3.42e+116	0.31608	1.2967	391	-0.325962	-0.444455	-0.383992	-0.383992	-0.523361	-0.213005	-0.386811	-0.368783	-0.344147	-0.528771	-0.368601	-0.411546	-0.380065	-1.02063	-0.360083	-0.556093		0.467686	0.25802
P05091;F8VP50;S4R3S4	Aldehyde dehydrogenase, mitochondrial	ALDH2	ALDH2	12	33.7	56.381	3.19e+60	0.24045	0.95159	517	0.00820342	-0.513188	-0.229065	-0.229065	-0.417596	-0.928806	-0.0144982	-0.406111	1.14108	-0.0557509	-1.19099	0.265259	0.768641	1.1757	0.48076	0.836776	+	1.48095	0.0306147
P18754;C9JW69;C9JQZ4;C9J3R0;C9JMJ4;C9JRH2	Regulator of chromosome condensation	RCC1	RCC1	3	10	44.969	5.4815e-19	0.21274	0.89244	421	0.269338	0.171385	-0.235482	0.171385	-0.235482	-1.87889	-0.0798389	-0.155562	-0.696894	0.349677	-2.07845	0.349677	0.128125	-1.28266	-0.95514	0.128125		0.187493	0.573206
B4DNJ6;Q9Y3F4;B0AZV0;H0YH33	Serinethreonine kinase receptorassociated protein	STRAP	STRAP	9	33.9	39.777	5.26e+192	0.31973	1.2962	363	-0.226755	-0.141433	-0.183463	-0.183463	-0.908736	-2.21132	-0.50782	-1.04705	0.102063	-0.755657	-1.16401	-0.506453	-0.936214	1.24195	0.616636	0.559437	+	1.47059	0.0313966
J3QQ67;Q07020;H0YHA7;G3V203;F8VUA6;F8VYV2	60S ribosomal protein L18	RPL18	RPL18	5	28.4	21.728	7.08e-143	0.2008	0.65986	190	0.132546	-0.951795	-0.981342	-0.951795	-1.88723	-0.796265	-0.172872	-0.451156	-1.42999	-1.91944	-0.0405418	-0.0405418	0.652561	0.626179	0.58567	0.621732	+	1.46795	0.0314335
P12081;B3KWE1;B4DDD8;B4E1C5;C9JWK3;E7ETE2;P49590;C9JV49;E9PG66;C9JHI8;B4DQ67;D6RJE6;D6RF05	Histidine--tRNA ligase, cytoplasmic	HARS	HARS	7	14.5	57.41	7.2745e-15	0.48198	2.0847	509	-1.07403	-0.78486	0.583204	-0.78486	-0.925772	-2.31391	-1.2762	-1.09037	-1.38843	-1.1903	-2.21218	-1.1903	-0.707702	-1.22972	-0.910042	-0.805327	+	1.46786	0.0312991
P27694;I3L4R8	Replication protein A 70 kDa DNAbinding subunit	RPA1	RPA1	5	11.4	68.137	6.96e+16	0.16273	0.59254	616	0.755015	-0.859475	0.755015	0.755015	0.215848	0.0129266	0.668272	0.325599	0.851782	0.823499	0.368197	0.697525	0.781653	1.63945	0.317103	1.0192		0.504466	0.235132
P27635;X1WI28;F8W7C6	60S ribosomal protein L10	RPL10	RPL10	2	10.3	24.604	3.81e+17	0.14336	0.57949	214	-1.1338	0.645412	0.645412	0.645412	0.565076	-2.52258	1.25563	0.951283	1.0803	0.895556	-2.27403	0.990884	0.900422	0.620911	0.73286	0.755995		0.0603113	0.821494
O76021;J3QSV6;I3L3C4;I3L3U9;B4DJ58;I3L234;I3L1A3	Ribosomal L1 domaincontaining protein 1	RSL1D1	RSL1D1	9	21.2	54.972	5.03e+48	0.26787	1.2426	490	-0.176323	0.211615	0.0306464	0.0306464	-0.313362	-0.658737	0.0729379	-0.268786	-0.28558	-0.387252	-1.08868	-0.545693	-0.459641	-0.643856	-0.252173	-0.443008	+	1.46567	0.0313021
P08133;A6NN80;E5RK69;E5RK63;E5RJF5;E7EMC6;E5RI05;E5RFF0;E5RJR0;E5RIU8	Annexin A6;Annexin	ANXA6	ANXA6	9	15.9	75.872	1.88e+19	0.226	0.79702	673	-2.38819	-1.40307	-2.38819	-2.38819	-0.786011	-0.268075	0.423604	-0.124668	1.0552	0.303329	-2.09723	0.727702	0.4097	-1.11101	-2.16536	-0.36649	+	1.46336	0.0312203
P30050	60S ribosomal protein L12	RPL12	RPL12	5	49.1	17.818	7.11e+179	0.14467	0.65307	165	-0.345851	0.610147	0.209927	0.209927	0.582577	-2.42696	0.531594	0.557311	0.513955	0.798768	0.851834	0.72897	0.934786	0.613984	0.823269	0.796735		0.554235	0.205048
P40429;M0QYS1;Q6NVV1;M0QZU1	60S ribosomal protein L13a;Putative 60S ribosomal protein L13a-like MGC87657	RPL13A	RPL13A	3	16.3	23.577	7.6093e-09	0.18334	0.6579	203	0.710213	-0.0436245	-1.18718	-0.0436245	-1.83452	-0.843099	0.397885	-0.0930942	0.787294	0.51274	0.832899	0.717752	-0.927385	0.657036	-0.965539	0.657036		0.726098	0.133159
Q13177;H7C1X3;B1AKS5	Serine/threonineprotein kinase PAK 2;PAK2p27;PAK2p34	PAK2	PAK2	8	21.2	58.042	4.5e+43	0.16603	0.55646	524	1.5586	0.385921	1.08827	1.08827	1.01657	-0.835682	-0.0630888	0.239045	0.588205	0.77024	-1.74143	0.682092	1.50721	1.52007	1.85799	1.63779	+	1.46119	0.0312236
P04908;P0C0S8;P20671;Q6FI13;Q7L7L0;Q93077;Q16777;Q9BTM1;Q96KK5;Q99878;H0YFX9	Histone H2A type 1B/E;Histone H2A type 1;Histone H2A type 1D;Histone H2A type 2A;Histone H2A type 3;Histone H2A type 1C;Histone H2A type 2C;Histone H2A.J;Histone H2A type 1H;Histone H2A type 1J;Histone H2A	HIST1H2AB;HIST1H2AG;HIST1H2AD;HIST2H2AA3;HIST3H2A;HIST1H2AC;HIST2H2AC;H2AFJ;HIST1H2AH;HIST1H2AJ	HIST1H2AB	4	33.1	14.135	1.56e+113	0.29378	1.0875	130	0.0176361	-0.1396	-0.0588411	-0.0588411	-0.120883	0.169388	0.0127519	0.0253049	-0.245374	-0.168385	0.131645	-0.0846819	-0.217851	-0.310457	-0.187641	-0.23771	+	1.45506	0.031563
O75531	Barriertoautointegration factor	BANF1	BANF1	2	23.6	10.058	1.6231e-10	0.35204	1.2728	89	0.0931401	0.0441813	0.0688685	0.0688685	-0.390007	-2.0964	-0.826599	-0.942655	0.185687	-0.226755	-1.35975	-0.333053	-0.278699	-0.236829	0.208161	-0.0851001	+	1.4503	0.0316653
A8MUS3;K7ERT8;K7EJV9;H7BY10;P62750;K7EMA7	60S ribosomal protein L23a	RPL23A	RPL23A	3	16	21.916	2.842e-10	0.21359	0.66748	194	0.0681657	-1.50304	-0.513346	-0.513346	-0.166972	-1.18142	0.301266	-0.22665	1.2193	-0.141956	-1.61979	0.246921	0.677841	0.678788	0.581152	0.646648		0.815664	0.10533
P83731;C9JNW5;C9JXB8	60S ribosomal protein L24	RPL24	RPL24	3	19.7	17.779	2.8478e-10	0.14904	0.50794	157	0.962238	0.482876	-0.788983	0.482876	-1.12805	-2.47762	1.22908	1.22908	0.964461	-1.82494	-2.22853	0.964461	-1.18339	1.01844	1.12422	1.0723		0.153624	0.631159
Q92945;M0R0I5;M0QYH3;M0QXW7;M0R0C6;M0QYG1	Far upstream elementbinding protein 2	KHSRP	KHSRP	13	24.6	73.114	1.16e+117	0.21784	0.82184	711	0.109701	0.254083	0.183698	0.183698	0.123717	0.262521	0.0863695	0.159546	0.300608	-0.304745	-1.15393	-0.268442	-0.0499095	1.31373	0.594639	0.725937	+	1.44298	0.0319333
P36578;H3BM89;H3BU31;H3BTP7	60S ribosomal protein L4	RPL4	RPL4	11	30.4	47.697	7.39e+28	0.15238	0.63182	427	0.935972	0.380202	0.684686	0.684686	0.373309	-0.205267	0.724016	0.346521	0.96539	0.462793	-0.453017	0.436984	0.91937	0.614978	0.681053	0.744486		0.518532	0.224854
Q00839;Q5RI18	Heterogeneous nuclear ribonucleoprotein U	HNRNPU	HNRNPU	16	25.8	90.583	5.08e+214	0.22314	0.98225	825	-0.0506062	0.295022	0.132533	0.132533	-0.180148	-0.500394	-0.168899	-0.275176	0.376489	0.0130139	-0.315566	0.0523118	0.0201502	-0.0650208	0.0277633	-0.00509356	+	1.43684	0.0323485
Q02878;U3KQR5;F8VZ45;F8VR69;F8VU16;F8VWR1;F8VZA3	60S ribosomal protein L6	RPL6	RPL6	6	17.4	32.728	1.164e-10	0.31303	0.94886	288	0.0556513	-1.14041	0.0556513	0.0556513	-1.35507	-1.08079	-1.5546	-1.21142	-0.915865	0.433565	-1.97542	-0.0888127	0.0155929	-0.862052	0.107632	0.0623464		0.960217	0.0749311
O43143	Putative premRNAsplicing factor ATPdependent RNA helicase DHX15	DHX15	DHX15	11	17.7	90.932	7.22e+44	0.22498	0.89006	795	0.239379	0.255012	0.247217	0.247217	0.106343	-0.995231	0.0608486	-0.194718	0.547025	0.184818	0.458228	0.404757	-0.200002	0.0862777	0.294066	0.074171	+	1.4302	0.0327107
P62424;Q5T8U3;Q5T8U2	60S ribosomal protein L7a	RPL7A	RPL7A	10	30.5	29.995	1.89e+234	0.13325	0.5937	266	0.869333	0.642099	0.760185	0.760185	0.592832	0.566827	0.604937	0.588286	1.02427	0.977242	0.355165	0.816055	1.02157	0.60931	0.784582	0.815097		0.476516	0.253948
P62917;E9PKZ0;G3V1A1;E9PKU4;E9PP36	60S ribosomal protein L8	RPL8	RPL8	4	16.3	28.024	1.7e+23	0.12758	0.45007	257	1.27115	1.03821	1.15938	1.15938	0.983789	0.798768	0.988161	0.926233	1.25405	1.14973	0.650521	1.04114	1.35269	1.2186	1.07491	1.21985		1.06687	0.0587683
P32969;H0Y9V9;D6RAN4;E7ESE0;H0Y9R4	60S ribosomal protein L9	RPL9	RPL9	5	42.2	21.863	1e+50	0.1875	0.70827	192	0.575121	0.418523	0.498946	0.498946	0.202539	-0.65361	0.537843	0.110234	0.207594	0.244309	-1.99141	0.226069	-0.714038	0.445362	0.695582	0.57589		0.379256	0.326825
P05388;F8VWS0;Q3B7A4;Q8NHW5;F8VU65;F8VW21;G3V210;F8VPE8;F8VZS0;F8VRK7;F8VQY6;F8VS58;F8W1K8;F8VWV4	60S acidic ribosomal protein P0;60S acidic ribosomal protein P0like	RPLP0;RPLP0P6	RPLP0	9	42.9	34.273	7.01e+176	0.15601	0.61585	317	0.868094	0.562367	0.723314	0.723314	0.652312	-0.0518593	0.82161	0.520633	0.838977	0.742724	-0.250719	0.520243	1.2946	0.537319	0.952601	0.960936		0.613564	0.174526
P05387;H0YDD8	60S acidic ribosomal protein P2	RPLP2	RPLP2	3	53	11.665	3.75e+233	0.10607	0.37613	115	1.60832	1.29913	0.391607	1.29913	0.391607	1.4107	-0.62854	0.622099	1.50431	1.67471	0.40337	1.29318	1.29828	0.88718	1.4963	1.24896		0.637375	0.164863
P04843;B7Z4L4;F8WF32	Dolichyldiphosphooligosaccharideprotein glycosyltransferase subunit 1	RPN1	RPN1	8	17.3	68.569	6.27e+24	0.31931	1.4093	607	-0.877277	-0.562572	-0.562572	-0.562572	-0.766637	-1.09085	-0.663208	-0.829013	-0.384381	-1.01543	-0.665302	-0.665549	-0.477159	-0.642655	-0.494774	-0.53631		0.736796	0.129048
O75643;C9JAQ9;B4E0P5	U5 small nuclear ribonucleoprotein 200 kDa helicase	SNRNP200	SNRNP200	22	13.7	244.5	7.53e+165	0.32753	1.3811	2136	0.122193	-0.359971	-0.098839	-0.098839	-0.596267	-0.615699	-0.874915	-0.690154	0.118523	-0.624148	-1.10165	-0.447191	-0.283803	-0.119954	-0.151989	-0.183524	+	1.42241	0.0331687
O60841	Eukaryotic translation initiation factor 5B	EIF5B	EIF5B	5	5.6	138.83	1.63e+17	0.27111	0.88047	1220	0.394866	0.67229	0.540236	0.540236	0.237796	-2.96344	-0.209141	-0.465639	-0.681674	-0.539928	-0.459012	-0.557291	0.307234	0.679666	0.489727	0.500217	+	1.41992	0.0332295
P62277;J3KMX5;E9PS50	40S ribosomal protein S13	RPS13	RPS13	3	24.5	17.222	4.519e-09	0.19466	0.76129	151	0.35428	-1.07164	-0.985766	-0.985766	0.346078	-0.365245	-1.25159	0.0338194	-0.907121	0.390907	0.539939	0.467346	1.09783	-1.10487	-1.02819	1.09783		0.0729458	0.794946
P62263;E5RH77;H0YB22	40S ribosomal protein S14	RPS14	RPS14	8	40.4	16.273	2.19e+29	0.11291	0.44684	151	-0.853078	1.35679	0.520687	0.520687	1.23229	1.14203	1.17733	1.18436	1.48185	0.962238	0.930875	1.14792	0.645548	1.55106	1.23355	1.19032		0.572263	0.194276
P62249;M0R210;M0R3H0;M0R1M5;Q6IPX4;M0QX76	40S ribosomal protein S16	RPS16	RPS16	6	41.8	16.445	3.9608e-15	0.16112	0.57231	146	0.879542	0.532491	0.716427	0.716427	0.755089	0.299791	0.871997	0.66263	1.19667	0.543972	0.472589	0.776156	1.07613	0.815199	1.13974	1.01705		0.76966	0.118998
P08708;P0CW22;H0YK46;H0YN88;H0YN73	40S ribosomal protein S17;40S ribosomal protein S17like	RPS17;RPS17L	RPS17	4	42.2	15.55	1.48e+90	0.12476	0.4978	135	0.665912	0.848011	0.759833	0.759833	0.58342	-2.17217	0.770806	0.680153	1.25357	0.532887	-2.20328	0.937768	1.14899	1.04716	1.37217	1.1959		0.424054	0.28905
D6RFN0;D6RAX7;Q9BT78;D6RD63;D6REK7	COP9 signalosome complex subunit 4	COPS4	COPS4	4	15.1	49.684	9.2029e-50	0.18588	0.62591	438	-1.25946	-1.24212	-0.586981	-1.24212	-0.586981	-2.9226	-1.23722	-0.586981	1.35196	0.470189	-2.32768	0.977417	1.0429	0.896899	0.683507	0.881917	+	1.41311	0.0338122
P25398	40S ribosomal protein S12	RPS12	RPS12	5	48.5	14.515	8.54e-167	0.10492	0.38313	132	1.38409	1.21789	-1.48032	1.21789	-1.7174	-0.0827026	-1.52205	-0.0827026	-1.13704	-1.15043	-0.831553	-0.831553	1.58992	1.77379	-0.856451	1.68478	+	1.41223	0.0337236
J3KR44;F5GYJ8;Q96FW1;F5GYN4;F5H6Q1;F5H3F0	Ubiquitin thioesterase OTUB1	OTUB1	OTUB1	5	20.5	35.214	9.1491e-14	0.30987	1.2143	308	-0.866693	-0.654161	-0.654161	-0.654161	-0.0709388	-1.34806	-0.947255	-0.686982	-0.280125	-0.714311	-2.00943	-0.480946	0.609002	-0.705234	0.895449	0.759323	+	1.40667	0.0341053
P30044	Peroxiredoxin5, mitochondrial	PRDX5	PRDX5	8	49.1	22.086	9.06e+72	0.12733	0.42773	214	1.2754	1.18239	1.22965	1.22965	1.13071	-0.0766959	0.481163	0.595747	1.62358	1.17518	-0.787516	0.980372	1.48286	2.21003	1.85663	1.88016	+	1.39816	0.0345645
P62851	40S ribosomal protein S25	RPS25	RPS25	3	22.4	13.742	2.37e+43	0.091984	0.39218	125	1.24986	0.8405	1.05965	1.05965	1.2049	0.988418	1.3979	1.20673	1.52974	1.48044	0.699185	1.28318	1.37891	0.989621	1.37426	1.25877		0.199126	0.554715
Q8WY54	Protein phosphatase 1E	PPM1E	PPM1E	2	4.3	85.001	1.8027e-05	0.10914	0.37259	764	1.76102	-0.957621	-0.963052	-0.957621	-1.77662	-2.19563	-1.46784	-2.19563	0.891241	-1.18267	-1.84953	0.891241	1.36097	-1.1202	2.05541	1.74958	+	1.39615	0.0345542
P61247;D6RAT0;D6RG13;E9PFI5;H0Y8L7;F5H4F9;H0Y9Y4;D6RB09;D6R9B6;D6RAS7;D6RED7;D6RI02;D6RGE0	40S ribosomal protein S3a	RPS3A	RPS3A	7	26.5	29.945	1.49e+19	0.19742	0.63066	264	-1.06772	0.651972	0.651972	0.651972	-1.91094	0.666576	0.619847	0.643401	1.03387	0.245369	-1.09119	0.303448	0.626669	0.671026	0.693038	0.663841		0.129386	0.670106
P62701;A6NH36;P22090;Q8TD47;C9JEH7	40S ribosomal protein S4, X isoform	RPS4X	RPS4X	6	27.8	29.597	1.41e+178	0.23627	0.91001	263	-1.14112	0.136046	0.136046	0.136046	-0.771294	-0.204516	-0.565305	-0.494425	0.0670619	0.0110791	-0.585828	-0.14053	-1.06687	0.249393	0.851469	0.581614		0.337156	0.370873
P62753;A2A3R7;A2A3R5	40S ribosomal protein S6	RPS6	RPS6	4	16.1	28.68	2.7787e-60	0.21772	0.87217	249	-1.18748	-0.489851	-0.630829	-0.630829	-1.24827	0.139395	-1.42219	0.139395	-0.301119	-1.76222	0.532971	0.175383	-1.00913	-1.35896	-0.70608	-1.00913		0.227576	0.509354
Q9UJS0;F5GX33;O75746;R4GN64	Calciumbinding mitochondrial carrier protein Aralar2	SLC25A13	SLC25A13	12	20.4	74.175	6.01e+58	0.39731	1.6368	675	-0.366028	-1.20596	-0.725711	-0.725711	-1.1644	-1.04306	-1.30754	-1.16763	-0.995738	-0.645333	-1.50752	-1.00719	-0.538339	-0.881508	-0.313362	-0.559135	+	1.38719	0.03528
P46781;C9JM19;B5MCT8;A8MXK4;F2Z3C0	40S ribosomal protein S9	RPS9	RPS9	5	22.2	22.591	2.0656e-10	0.1758	0.84392	194	-0.637007	-0.0391384	-1.00949	-0.637007	-1.76293	-0.105544	-0.438506	-0.262441	0.368998	-0.770702	0.287783	0.0465379	0.914875	-0.828707	-0.942878	0.914875		0.333426	0.372432
Q13185;S4R2Y4;B8ZZ43;C9JMM0;K7ELA4	Chromobox protein homolog 3	CBX3	CBX3	8	51.9	20.811	1.8e+125	0.26882	1.0756	183	0.444773	-0.0743684	0.208428	0.208428	-0.133037	-1.05109	-0.0497701	-0.345808	-0.267835	-0.094236	-0.371057	-0.239822	-0.0437644	-0.1956	-0.1121	-0.115821	+	1.38716	0.0351394
P29966	Myristoylated alaninerich Ckinase substrate	MARCKS	MARCKS	6	37.3	31.554	5.68e+83	0.089344	0.43105	332	1.48024	1.18876	1.34185	1.34185	1.24038	2.955	1.36565	2.0811	1.16065	1.07094	1.11244	1.11514	0.854753	1.07628	1.20497	1.0525	+	1.3796	0.0355556
E7EVA0;P27816;B9ZVR1;E9PGM5;F8W9U4;H7C4C5;H0Y2V1;B4DSQ1;B5MEG9;H7C456	Microtubuleassociated protein;Microtubuleassociated protein 4	MAP4	MAP4	15	9.7	245.44	1.97e+78	0.13798	0.52557	2297	1.48633	0.156466	0.969492	0.969492	0.685106	-0.879314	0.331899	0.184858	0.372244	0.901661	0.211749	0.526293	0.76702	1.37887	1.22294	1.14548	+	1.37443	0.0358893
Q9BVA1;Q13885;K7ES63	Tubulin beta2B chain;Tubulin beta2A chain	TUBB2B;TUBB2A	TUBB2B	18	50.6	49.953	1.15e+177	0.20818	0.86503	445	0.8405	0.665798	0.755792	0.755792	-0.5431	-1.00303	0.311614	-0.30618	0.727499	0.392194	-0.790188	0.241402	0.741734	1.09965	-0.295606	0.626031	+	1.36986	0.036126
P08183;B5AK60;P21439	Multidrug resistance protein 1	ABCB1	ABCB1	5	5.5	141.48	1.42e+80	0.29414	1.0792	1280	-0.0654345	-0.126444	-0.0956169	-0.0956169	-1.59202	-0.503959	-0.503959	-0.503959	-0.38648	-0.38648	-1.52614	-0.38648	-0.1141	-0.0810669	0.0598107	-0.0431278	+	1.36489	0.0365647
A6NKG5	Retrotransposonlike protein 1	RTL1	RTL1	16	17.5	155.05	4.41e+161	0.32481	1.0674	1358	-0.177599	1.30258	0.744537	0.744537	-0.816886	-1.74261	1.18144	0.0632871	0.34617	1.22735	-1.96222	0.367068	-0.219711	0.833439	0.39741	0.399739		0.256926	0.468567
Q9NQC3;F8W914;F8WAM4;H7C106	Reticulon-4	RTN4	RTN4	6	9.6	129.93	2.25e-26	0.22282	0.85427	1192	1.01663	-1.49949	1.15274	1.01663	-1.759	-2.62359	-0.243304	-0.243304	-0.59053	-1.11123	0.907035	0.00105043	-0.477677	-1.37271	0.743907	0.258723		0.62085	0.171219
P09417;D6RGG7;B7Z415;H0Y8F7	Dihydropteridine reductase	QDPR	QDPR	4	31.1	25.789	8.7866e-84	0.35492	1.303	244	-0.704327	-0.291957	-0.819995	-0.704327	-0.819995	-2.9247	-1.377	-0.819995	-0.842134	-1.54696	-2.37301	-0.842134	0.00601406	-0.973588	0.376657	0.203206	+	1.36151	0.0367344
P49736;H0Y8E6;F8WDM3	DNA replication licensing factor MCM2	MCM2	MCM2	8	12.5	101.89	3.07e+79	0.21983	0.73058	904	0.806821	-0.984467	0.806821	0.806821	-0.747344	-1.33623	0.344483	-0.407714	0.0344853	-0.359296	-0.0803848	-0.125771	0.592375	1.36997	0.413327	0.854429	+	1.35397	0.037214
Q15424;F5GZU3;B7Z2F6;K7ES42	Scaffold attachment factor B1	SAFB	SAFB	8	13	102.64	1.38e+282	0.24018	1.0475	915	-0.0450236	0.00961149	-0.0174475	-0.0174475	-0.0669503	-0.362442	-0.0202	-0.1421	-0.104605	0.190141	-1.6462	0.0502821	-0.254352	-0.354565	-0.0192037	-0.202436		0.146358	0.643936
H0YHG0;P82979;Q567R9;F8VZQ9	SAP domain-containing ribonucleoprotein	SARNP;CIP29	SARNP	6	12.2	59.075	3.9057e-67	0.15005	0.38932	523	-0.776999	0.550338	-1.18211	-0.776999	-0.241108	-2.31368	0.676572	-0.181379	0.665615	-1.72128	-3.54918	-0.25871	0.84337	-1.68684	-1.23231	0.84337		0.133955	0.661959
O43290	U4/U6.U5 tri-snRNP-associated protein 1	SART1	SART1	6	11.1	90.254	3.5824e-11	0.26581	0.90371	800	-1.20364	-0.97571	0.2601	-0.97571	0.2601	-2.05333	-1.29298	0.2601	0.350136	-0.854475	1.9912	0.95194	-0.0354831	-1.17553	0.0704666	0.0184641		0.528502	0.219117
O15126;U3KQ30	Secretory carrier-associated membrane protein 1	SCAMP1	SCAMP1	2	10.1	37.92	1.6123e-11	0.33329	1.2657	338	-1.27845	-0.685267	-0.823967	-0.823967	-0.654069	-2.1005	-0.719315	-0.686323	-0.545968	-0.437228	-2.25196	-0.490574	-0.28759	-0.633726	-1.23393	-0.28759		0.0992952	0.731579
O14828	Secretory carrier-associated membrane protein 3	SCAMP3	SCAMP3	3	15.6	38.287	1.6867e-69	0.26978	1.2634	347	-1.26136	-0.989502	-0.707348	-0.989502	-0.707348	-1.96732	-1.8018	-1.20395	-0.124725	-0.470719	-1.54016	-0.287375	0.0293378	-1.1163	-0.66479	0.0293378		1.04502	0.0615376
Q12931;I3L0K7;I3L239	Heat shock protein 75 kDa, mitochondrial	TRAP1	TRAP1	7	13.9	80.109	6.49e+55	0.46313	1.7029	704	-0.918157	-0.765535	-0.839829	-0.839829	-0.849439	-2.47555	-1.39857	-1.42908	0.392516	-2.05377	-1.10393	-0.571479	-0.566669	0.841224	-0.205393	0.152311	+	1.35098	0.0374884
P22307;H0YF61	Nonspecific lipidtransfer protein	SCP2	SCP2	3	6.4	58.993	9.2276e-12	0.29131	1.0489	547	-0.661659	-1.19524	-0.217107	-0.661659	-0.863383	-0.0688771	0.269251	-0.147616	0.131345	0.567917	-0.467593	0.137882	-0.200881	-0.141302	-0.411752	-0.246721		0.891541	0.0881387
P18827	Syndecan-1	SDC1	SDC1	2	11.9	32.461	1.1518e-13	0.29785	1.0833	310	-0.338681	-1.12001	-1.027	-1.027	-1.53681	-2.15426	-0.108223	-0.108223	0.604498	-1.53411	-2.53207	0.604498	-1.27589	-0.902706	0.183884	0.183884		0.0389257	0.880619
P16403;Q02539;P22492	Histone H1.2	HIST1H1C	HIST1H1C	7	25.8	21.364	4.77e+61	0.19024	0.7821	213	0.5701	0.254616	0.420965	0.420965	0.485358	0.505943	0.369222	0.454751	0.284335	0.165208	-0.0588014	0.13717	0.719352	0.151779	0.3311	0.420565	+	1.34629	0.0377452
P35237	Serpin B6	SERPINB6	SERPINB6	5	18.9	42.621	2.9418e-20	0.25228	0.98076	376	0.346646	0.217927	-0.489748	0.217927	-0.489748	-2.80659	0.445362	0.0522803	-1.60319	-0.134747	-2.27036	-0.134747	0.381385	-1.19573	-0.515949	0.381385		0.332363	0.373165
Q15019;B5MCX3;H7C2Y0;C9J2Q4;C9JB25;C9J938;C9JQJ4;C9IZU3;H7C310;C9IY94;C9JZI2;B5MD47;F8WB65;C9JFT1;C9JTV8;C9JSE7;C9JT15;H7C1T1	Septin2	SEPT2	SEPT2	8	33	41.487	1.44e+82	0.12255	0.48871	361	1.94948	1.58238	0.868226	1.58238	0.868226	-0.457227	1.80269	1.01018	-1.1992	0.924892	-0.0326651	0.524141	1.25939	1.30782	1.71043	1.44046	+	1.34018	0.0381538
P09874;Q5VX85;Q5VX84	Poly [ADPribose] polymerase 1	PARP1	PARP1	23	25.9	113.08	4.36e+109	0.31659	1.3155	1014	-0.304161	-0.356144	-0.329918	-0.329918	-0.618239	-1.2596	-0.392537	-0.712399	-0.498762	-0.471552	-0.782493	-0.577577	-0.227002	-0.489132	-0.391658	-0.36518	+	1.33942	0.0380996
Q5T6W5;Q5T6W2	Heterogeneous nuclear ribonucleoprotein K	HNRNPK	HNRNPK	17	49.3	47.557	0	0.18945	0.77047	428	0.585929	0.329142	0.463241	0.463241	0.250491	0.376189	0.00147228	0.217662	0.362566	0.269669	0.096792	0.247172	0.498872	0.215697	0.486247	0.406054	+	1.33807	0.0381374
O75533	Splicing factor 3B subunit 1	SF3B1	SF3B1	12	14	145.83	1.61e+98	0.2671	1.108	1304	-0.00647754	-0.147958	-0.0754841	-0.0754841	-0.532267	-0.884793	0.0371327	-0.409211	-0.325962	-0.19333	-1.20877	-0.51115	-0.361656	-0.0581086	0.601299	0.118083		1.07	0.0584824
Q13435;E9PPJ0;H0YCG1;E9PJ04;H0YEX5;E9PJT3;E9PIL8	Splicing factor 3B subunit 2	SF3B2	SF3B2	10	16.6	100.23	7.17e+91	0.29978	1.1894	895	-0.0116388	-0.551787	-0.25658	-0.25658	-0.247685	-0.568129	-0.283685	-0.359547	0.215094	0.00573898	-0.650764	-0.0986559	-0.0912598	-0.334797	-0.305212	-0.239611		0.232766	0.502599
Q53GQ0;E9PI21	Estradiol 17betadehydrogenase 12	HSD17B12	HSD17B12	4	16.3	34.324	4.9944e-10	0.394	1.4456	312	-0.642378	-1.19289	-0.891533	-0.891533	-1.7812	-1.45759	-1.4714	-1.46448	-0.138552	-0.773743	-2.18421	-0.421469	-0.297368	-0.617393	-0.41997	-0.438943	+	1.33012	0.0386768
P48643;E9PCA1;B7ZAR1;E7ENZ3;D6RIZ7	Tcomplex protein 1 subunit epsilon	CCT5	CCT5	17	39.7	59.67	4.44e+95	0.16083	0.64052	541	0.892955	0.62959	0.767274	0.767274	0.504223	0.190931	0.227303	0.314408	0.917924	0.430898	-0.684819	0.363471	0.38163	1.44536	1.46391	1.17732	+	1.32245	0.0393485
F5H1J5;Q14141;B1AMS2;B4E049;D6RDU5;Q92599;F8W8I8;A6NFQ9;A6NMH6;D6R9Y6;C9JV02;D6RDP1	Septin6	SEPT6	SEPT6	9	27.4	52.249	0	0.22577	0.71938	457	0.68615	0.710543	0.698398	0.698398	-0.985501	-0.266037	0.0167892	-0.353311	1.02216	-0.088413	-0.868529	0.230291	-0.315103	1.44513	1.02662	0.891134	+	1.3214	0.0393057
O43765;K7EMD6	Small glutamine-rich tetratricopeptide repeat-containing protein alpha	SGTA	SGTA	4	16	34.063	2.9195e-10	0.14498	0.59629	313	-1.0034	-1.59998	1.35421	-1.0034	1.35421	-0.345056	0.676526	0.72017	0.165402	0.797363	-2.35797	0.515712	0.344373	-1.00918	1.57678	1.08835		0.116553	0.696909
Q86UP2;G3V4Y7;B7Z6P3;G3V5G2;H0YJZ8;G3V5P0;H0YJV5;H0YJP2	Kinectin	KTN1	KTN1	19	20.3	156.27	1.9e+119	0.29743	1.1954	1357	-0.1121	-0.281312	-0.194227	-0.194227	-0.360533	-1.29807	-0.32964	-0.598529	-0.0875986	-0.250719	-0.227371	-0.186746	-0.276318	-0.268195	-0.282855	-0.275777	+	1.31732	0.0395338
P53985	Monocarboxylate transporter 1	SLC16A1	SLC16A1	2	4	53.944	1.0509e-06	0.21397	0.85148	500	0.0760674	0.145956	0.111435	0.111435	-0.038998	0.738048	0.206712	0.339253	0.288311	1.23855	-1.96572	0.840287	0.161121	0.0762347	0.126533	0.121716		0.0121908	0.963173
Q15758;M0QXM4;M0QX44	Neutral amino acid transporter B(0)	SLC1A5	SLC1A5	3	8.1	56.598	6.7411e-50	0.51616	1.4882	541	-1.28068	-1.26359	-2.06685	-1.28068	-2.06685	-2.27482	-0.387362	-0.995381	-0.83293	-1.14731	-2.10989	-0.981572	-0.567448	-0.371615	-0.62068	-0.515885		1.11085	0.053994
B4DLN1;Q9UBX3;B4E1E9		SLC25A10	SLC25A10	5	14.7	48.099	2.07e+23	0.18867	0.73579	442	0.243182	0.587294	0.425474	0.425474	0.442967	-0.280838	-0.138552	0.0430835	0.572394	0.442634	0.215111	0.417512	0.384603	-0.00690837	0.549156	0.327286		1.117	0.0534468
P62913;Q5VVC8;Q5VVC9	60S ribosomal protein L11	RPL11	RPL11	3	17.4	20.252	2.11e+42	0.13108	0.59654	178	0.348776	0.636773	0.499949	0.499949	0.540589	1.12686	0.895288	0.874045	0.872604	0.737062	0.828614	0.813859	0.941891	0.389149	0.525227	0.638406	+	1.29973	0.0413783
Q00325;F8VVM2;F8VWQ0;F8VWR4;F8VZL5	Phosphate carrier protein, mitochondrial	SLC25A3	SLC25A3	8	18.2	40.094	7.7816e-14	0.33399	1.6895	362	-0.956503	-0.294782	-1.10239	-0.956503	-1.10239	-1.18244	-1.96818	-1.14186	-0.235972	-1.31817	-0.531868	-0.376347	-0.993203	-0.760697	-1.03921	-0.993203		1.12786	0.0521223
P11940;E7ERJ7;E7EQV3;Q9H361;H0YAR2;H0YBN4;Q4VXU2;E5RJB9;E5RH24;E5RGH3;Q4VY17;H0YB75;H0YAS6;H0YAP2;H0YB86;H0YAS7;B1ANR1;E5RHG7;H0YC10;Q96DU9;Q5JQF8;H0YAW6;H0YEQ8;E5RFD8;E5RGC4	Polyadenylatebinding protein 1;Polyadenylatebinding protein 3	PABPC1;PABPC3	PABPC1	13	26.9	70.67	6.74e+226	0.21368	0.67336	636	1.32222	1.28648	1.30446	1.30446	0.522219	-0.629566	0.524708	0.231094	-0.15082	1.52624	-0.414893	0.594919	0.386412	1.08082	0.682163	0.744712	+	1.29475	0.041806
P12236;I7HJJ0	ADP/ATP translocase 3	SLC25A6	SLC25A6	6	16.1	32.866	3.84e+29	0.35006	1.5043	298	-0.735782	-0.342668	-0.525877	-0.525877	-0.494364	-1.08406	-0.40163	-0.629966	-0.540127	-0.329755	-0.858459	-0.559988	-0.467175	-1.07841	-0.660381	-0.7134		0.175788	0.587333
J3KPF3;P08195;F5GZS6;F5H0E2;H0YFS2;F5H867	4F2 cell-surface antigen heavy chain	SLC3A2	SLC3A2	4	7.8	68.1	7.5075e-88	0.30138	1.4296	631	-0.659468	-0.878073	-1.19826	-0.878073	-0.539233	-1.50823	-0.451224	-0.760315	-0.0816123	-0.812868	-2.19472	-0.401396	0.209695	-1.20845	-0.265797	-0.00854952		0.253417	0.47123
Q01469;I6L8B7;A8MUU1	Fatty acidbinding protein, epidermal	FABP5	FABP5	6	51.9	15.164	1e+155	0.32224	1.043	135	2.4856	-0.511569	-0.528371	-0.511569	-0.528371	-2.01724	-0.943059	-0.720866	1.2284	0.197567	0.0797219	0.599841	-1.25011	-1.29955	0.220177	-0.335251	+	1.28997	0.0420669
O60264	SWI/SNFrelated matrixassociated actindependent regulator of chromatin subfamily A member 5	SMARCA5	SMARCA5	13	15.2	121.9	1.21e+143	0.31598	1.3622	1052	-0.217727	-0.59168	-0.392621	-0.392621	-0.288063	-0.731009	-0.0415234	-0.326075	-0.834388	-0.651775	-0.0415234	-0.467968	-0.660107	-0.554736	-0.457647	-0.555131		0.218002	0.524687
Q92922;F8WE13	SWI/SNF complex subunit SMARCC1	SMARCC1	SMARCC1	8	11.7	122.87	2.6e+81	0.30355	1.0491	1105	-0.0740944	-0.156008	-0.11447	-0.11447	0.424571	-0.973942	0.15917	-0.0155046	0.149488	-0.0640551	-1.68629	0.0466642	-0.848718	-0.192699	0.316852	-0.164963		0.0510285	0.843575
F8VXC8;Q8TAQ2;F8VZW6	SWI/SNF complex subunit SMARCC2	SMARCC2	SMARCC2	8	8	136.18	9.53e+105	0.37656	1.6315	1245	-1.37207	-1.61871	-1.61871	-1.61871	0	-2.36124	0.129371	-0.390597	-0.823016	-0.734569	-1.69609	-0.778115	-0.679604	-0.74028	-0.77197	-0.730107		0.658432	0.157964
Q14683;G8JLG1;H0Y7K8;V9GY57;V9GYN9	Structural maintenance of chromosomes protein 1A	SMC1A	SMC1A	16	16.4	143.23	1.11e+39	0.26872	1.2443	1233	0.638568	-0.994797	0.0416567	0.0416567	-0.375179	-0.767401	-0.934177	-0.672829	-0.0713508	-0.189919	-0.705668	-0.29716	-0.354565	-0.356707	0.157689	-0.163511		0.692381	0.145309
Q9UQE7	Structural maintenance of chromosomes protein 3	SMC3	SMC3	8	10.3	141.54	7.045e-68	0.21827	0.80322	1217	-0.670387	-1.28928	0.0280573	-0.670387	0.0280573	-2.21188	-1.65412	0.0280573	0.274878	-0.0347792	-1.87327	0.128342	0.488997	-0.906737	-1.08078	0.488997		0.13667	0.658314
Q15365	Poly(rC)binding protein 1	PCBP1	PCBP1	11	44.4	37.497	5.7e+204	0.1044	0.41594	356	1.23457	1.4071	1.32341	1.32341	0.767069	0.0417439	1.23182	0.759808	1.86307	1.5541	0.46031	1.40602	1.28983	1.62429	1.85486	1.60803	+	1.28677	0.0423111
Q9Y2Z9;G3V434;G3V4A6;G3V2L5	Ubiquinone biosynthesis monooxygenase COQ6	COQ6	COQ6	1	1.9	50.869	8.2924e-05	0.2773	1.0157	468	-0.1121	-0.0518593	-0.081665	-0.081665	-0.0177794	0.13253	0.182475	0.101558	-0.122606	-0.14274	0.0022234	-0.0862694	0.13253	1.0147	-0.0486547	0.444858	+	1.28664	0.042155
P09012;M0QZG7;M0R2B8;M0R221;M0QXK2;M0R0G9;M0R268	U1 small nuclear ribonucleoprotein A	SNRPA	SNRPA	4	24.1	31.279	2.7683e-07	0.20119	0.69758	282	0.564393	0.451011	-0.945856	0.451011	-1.71876	0.0788074	-1.15601	0.0788074	0.687497	-1.20938	0.00206455	0.385111	-1.04506	-0.6372	0.60485	0.60485		0.25743	0.469396
P09661;H0YMA0;H0YLR3	U2 small nuclear ribonucleoprotein A	SNRPA1	SNRPA1	4	22.7	28.415	2.5695e-11	0.22224	0.85079	255	-1.01331	0.396498	-0.964252	-0.964252	-2.02878	0.129292	-1.43469	0.129292	-1.58311	-0.0236102	-2.56244	-0.0236102	-0.944414	-0.924544	0.282316	0.282316		0.184559	0.577471
P62314;J3QLI9;J3QLR7	Small nuclear ribonucleoprotein Sm D1	SNRPD1	SNRPD1	4	54.6	13.281	2.27e+48	0.24508	1.1182	119	0.0540627	-0.519542	-0.204418	-0.204418	-0.102725	-0.504773	-1.65205	-0.289789	-0.586308	-1.81919	-0.217107	-0.389929	-0.18916	-1.291	-0.261711	-0.22498		0.214876	0.529802
P62316;K7ERG4;K7EJB5	Small nuclear ribonucleoprotein Sm D2	SNRPD2	SNRPD2	6	48.3	13.527	1.5406e-36	0.32566	1.5344	118	-0.96071	-0.319502	-1.22827	-0.96071	-0.699374	-0.785425	-2.1116	-1.07156	0.0934326	-1.07795	-2.27206	0.0934326	-1.21145	0.200067	-1.05069	0.200067		0.177935	0.585737
P18583;J3QSZ5;H7C1M2	Protein SON	SON	SON	7	4	263.83	1.318e-20	0.24506	0.9846	2426	0.106467	-0.0574156	1.23453	0.106467	-1.6418	-1.87732	-0.016211	-0.016211	-0.267116	0.0661856	-1.37555	-0.0908613	-0.956335	-1.02624	-0.182438	-0.182438		1.02372	0.0645829
P30040;F8VY02;F8W1G0	Endoplasmic reticulum resident protein 29	ERP29	ERP29	5	23.8	28.993	1.25e+63	0.16225	0.85767	261	0.192151	0.477864	0.342069	0.342069	-0.0378742	-0.362217	0.276992	-0.0175518	0.500851	0.585994	0.0491734	0.39718	0.129608	0.2446	0.576712	0.329681	+	1.28454	0.0422794
P49588;H3BPK7	Alanine--tRNA ligase, cytoplasmic	AARS	AARS	4	5.4	106.81	7.8274e-31	0.66318	1.83	968	-0.794596	-0.569005	-0.891181	-0.794596	-2.70088	-1.1115	-0.057277	-0.92715	-1.56219	-1.91254	-2.02134	-1.91254	-0.418244	-0.704207	-1.17975	-0.418244	+	1.28207	0.042359
P40926;G3XAL0	Malate dehydrogenase, mitochondrial;Malate dehydrogenase	MDH2	MDH2	17	63.3	35.503	9.51e+226	0.096391	0.34125	338	1.59462	1.51874	1.23984	1.51874	1.23984	0.0344558	1.2691	0.950094	2.2184	1.8289	0.997694	1.76599	1.39388	1.95104	1.58186	1.66113	+	1.28031	0.0423358
P13010;C9JZ81;H7C0H9	Xray repair crosscomplementing protein 5	XRCC5	XRCC5	13	24.3	82.704	1.16e+167	0.24562	0.82033	732	0.330248	0.269738	0.30031	0.30031	0.352308	-0.0149265	0.110246	0.157355	0.457534	-0.219091	-0.427714	-0.0117149	0.362863	0.352861	0.431326	0.382773	+	1.2802	0.0421964
Q9UQ35;I3L4D8;I3L182;I3L1I8;I3L0N7	Serine/arginine repetitive matrix protein 2	SRRM2	SRRM2	12	6.5	299.61	2.66e+99	0.19851	0.77456	2752	-0.195348	0.612439	0.264359	0.264359	0.0905725	-0.487486	0.298407	0.00376769	0.616016	0.0979186	0.116567	0.297492	0.286814	0.53101	0.47291	0.433953		0.768778	0.118971
Q9BXP5;H7C3A1;H7C0U8	Serrate RNA effector molecule homolog	SRRT	SRRT	4	5.7	100.67	6.2631e-08	0.17802	0.7258	876	0.615994	0.601978	0.609003	0.609003	0.160331	0.160331	-1.53921	0.160331	0.601168	0.0174463	-2.08716	0.33863	0.20136	0.668134	-0.868371	0.131618		0.390384	0.315746
Q96I24	Far upstream elementbinding protein 3	FUBP3	FUBP3	9	27.4	61.64	8.62e+45	0.35575	1.0468	572	0.261033	-1.16462	0.261033	0.261033	-0.581978	-2.0795	-0.284633	-0.797869	-0.473527	-0.477677	-0.343237	-0.430117	0.202672	0.198957	0.248605	0.216922	+	1.27883	0.0422319
Q01130;B4DN89;J3KP15;J3QL05;Q9BRL6	Serine/argininerich splicing factor 2	SRSF2;SFRS2	SRSF2	3	19	25.476	3.18e+21	0.12777	0.5061	221	1.05319	-0.868792	1.05319	1.05319	0.0701485	-2.05635	0.583571	0.349579	1.04059	0.719828	1.46701	1.10848	1.41766	-1.23335	0.894349	1.1796		0.475643	0.254176
P84103;B4E241	Serine/arginine-rich splicing factor 3	SRSF3	SRSF3	7	39	19.329	2.2463e-42	0.32059	1.1937	164	-0.812613	-0.446997	-1.46678	-0.812613	-1.8862	-0.890719	-1.7482	-0.890719	-1.3547	-1.82831	-1.17332	-1.17332	-1.49154	-1.18899	-0.0725861	-0.0725861		0.683921	0.148804
P05455;E7ERC4;E9PGX9;E9PFL9	Lupus La protein	SSB	SSB	8	24	46.836	8.98e+42	0.20185	0.6265	408	0.644217	0.698295	0.671509	0.671509	0.0534937	-2.06119	0.674614	-0.0621219	0.380071	0.896899	-1.61987	0.661505	0.0656571	1.61768	0.548122	0.894668		0.542813	0.211685
Q04837;E7EUY5;C9K0U8	Singlestranded DNAbinding protein, mitochondrial	SSBP1	SSBP1	4	38.5	17.259	1.19e+155	0.16718	0.65686	148	0.762363	0.337412	0.565477	0.565477	0.563987	-1.11989	0.33878	0.0945359	0.410275	0.752486	-0.735436	0.268741	0.831307	0.34529	0.863179	0.698587		0.644199	0.16282
Q08945;E9PMD4;E9PPZ7	FACT complex subunit SSRP1	SSRP1	SSRP1	4	8.9	81.074	4.06e+46	0.38848	1.3196	709	-0.457647	-0.260387	-0.355648	-0.355648	-0.722554	-2.02106	-0.953377	-0.833354	-0.0344974	-0.911883	-1.98937	-0.407495	-0.284159	-0.432532	-0.519139	-0.40866		0.764507	0.120107
P50502;H7C3I1;Q8NFI4;Q8IZP2;F6VDH7	Hsc70interacting protein;Putative protein FAM10A5;Putative protein FAM10A4	ST13;ST13P5;ST13P4	ST13	4	13.3	41.331	8.84e+51	0.14142	0.5906	369	1.27991	0.189828	0.835469	0.835469	0.204848	-0.930321	0.583982	0.0823789	0.744366	0.412961	0.548269	0.574985	1.3552	-1.00696	1.47093	1.41423		0.419356	0.291475
P36871	Phosphoglucomutase1	PGM1	PGM1	9	20.8	61.448	6.58e+198	0.13505	0.53551	562	0.652085	0.396992	0.530169	0.530169	0.481606	-0.288418	0.727236	0.36758	1.03425	0.943278	-0.633943	0.621478	0.775021	1.94597	1.31427	1.4242	+	1.27769	0.0422094
Q5SW79;H0Y2V6;E7EMW0;E7EWM2;Q96L14;H0Y4T4;H0YB66	Centrosomal protein of 170 kDa	CEP170	CEP170	10	10.4	175.29	1.6257e-23	0.19607	0.58811	1584	-0.808206	0.79794	1.28521	0.79794	-1.93572	-2.43441	-0.909274	-0.909274	0.773245	0.765842	-2.09008	0.769548	0.868252	-1.06908	1.29633	1.09811	+	1.27002	0.0430504
Q9UJZ1;F2Z2I8	Stomatinlike protein 2	STOML2	STOML2	7	37.4	38.534	3.32e+99	0.34915	1.7664	356	-0.849679	-1.26316	-1.04165	-1.04165	-0.894139	-0.875308	-1.13494	-0.963383	-1.19881	-0.688583	-0.616358	-0.812305	-0.817869	-1.19491	-1.05172	-1.01306		0.42674	0.287117
H3BLZ8;Q92841;C9JMU5	Probable ATPdependent RNA helicase DDX17	DDX17	DDX17	8	12.9	80.439	8.55e+60	0.35135	1.2407	731	-0.97673	-0.435415	-0.680832	-0.680832	-0.844064	-1.55051	-0.349025	-0.833433	-1.17493	-0.18574	-1.92459	-0.807664	-0.342555	0.0125045	0.13957	-0.0494445	+	1.26648	0.0433548
P61764	Syntaxin-binding protein 1	STXBP1	STXBP1	4	9.3	67.568	6.4979e-12	0.18523	0.79624	594	-1.06481	0.470629	-0.0535284	-0.0535284	-0.0535284	-2.1026	0.0967457	0.0235644	-1.01898	0.223104	-1.96085	0.223104	0.29297	-1.45966	0.512514	0.406914		0.108915	0.712043
Q14315	Filamin-C	FLNC	FLNC	13	7.2	291.02	5.9011e-51	0.38746	1.3909	2725	-0.727335	0.106498	-0.893635	-0.727335	-1.91288	-0.805953	0.855353	-0.180742	-1.25647	-1.51994	-2.01435	-1.51994	-1.38824	-1.21986	-1.36735	-1.38824	+	1.26296	0.0435
B8ZZN6;P63165;B9A032;B8ZZJ0	Small ubiquitin-related modifier 1	SUMO1	SUMO1	1	8.2	16.645	0.0005189	0.26979	0.81319	146	0.364292	-1.15322	-1.24592	-1.15322	-1.75995	0.62814	-1.04729	0.62814	0.401768	-1.61111	-2.01156	0.401768	0.169712	0.0650986	0.0394439	0.0925268		0.138513	0.654973
Q9Y5B9	FACT complex subunit SPT16	SUPT16H	SUPT16H	10	10.5	119.91	3.62e+25	0.3265	1.4034	1047	-0.0935602	-1.14724	-0.0935602	-0.0935602	-0.894915	-2.3818	-0.795185	-0.844188	-0.196229	-1.1721	-1.83154	-0.60318	0.0292936	-0.313362	-0.233397	-0.164935		1.07622	0.0577633
Q99497;K7ELW0;K7EN27	Protein DJ1	PARK7	PARK7	8	48.7	19.891	8.26e+70	0.10947	0.46856	189	1.15843	-1.30776	1.15843	1.15843	0.0652646	-1.59029	0.684248	-0.00711274	1.40034	0.252982	-0.327112	0.625562	1.55148	1.88753	1.67992	1.713	+	1.26236	0.0434448
Q8WXH0;G3V5X4;G3V4T3	Nesprin2	SYNE2	SYNE2	7	1.2	796.43	6.23e+16	0.12295	0.60307	6885	0.745551	-0.359409	0.296368	0.296368	-1.67894	0.402588	0.274791	0.340104	-1.26393	0.717975	1.49139	1.1559	2.02826	-1.32	0.687521	1.50834		0.155788	0.628213
Q92804;K7EPT6;K7EL85	TATAbinding proteinassociated factor 2N	TAF15	TAF15	6	16.2	61.829	1.39e+28	0.22415	0.8966	592	0.272628	-0.189034	0.0601855	0.0601855	0.598981	-0.504671	0.103674	0.134867	0.157367	0.323985	0.399426	0.2971	0.36669	0.0807439	0.490963	0.322827		0.408081	0.298814
P37802;X6RJP6	Transgelin2	TAGLN2	TAGLN2	13	73.9	22.391	1.23e+80	0.14843	0.52888	199	1.01859	0.789761	0.908705	0.908705	0.0824078	-0.182438	0.721159	0.258419	1.32168	1.00541	0.231058	0.921123	-0.401194	3.5778	0.509491	2.23484		0.457555	0.265281
P38646;D6RJI2;D6RA73;H0Y8S0;H0YBG6	Stress70 protein, mitochondrial	HSPA9	HSPA9	20	34.8	73.68	0	0.16406	0.65142	679	0.711677	0.532408	0.624825	0.624825	-0.0221903	-0.018919	0.539226	0.1911	0.891215	0.77364	0.0165995	0.609089	0.944777	0.534746	0.578564	0.698052	+	1.25285	0.0444255
Q99426;Q6FGY5;K7EK42;K7EP07;K7EL99;K7ER04;K7EQH0	Tubulinfolding cofactor B	TBCB;CKAP1	TBCB	5	25.4	27.325	1.13e+76	0.06724	0.28205	244	-0.976901	1.58476	1.2113	1.2113	1.2113	1.37393	2.04627	1.59097	2.72872	0.519342	1.97443	1.999	1.95081	2.8984	-0.697604	2.50105		0.214397	0.529933
E9PHK9;Q13428;E7ETY2;J3KQ96;H0YA99	Treacle protein	TCOF1	TCOF1	9	9	156.06	1.1e+30	0.21208	0.92374	1525	-0.0810669	0.217474	0.0759121	0.0759121	-1.49185	-1.03499	0.0449997	-0.396211	0.161331	0.224418	-1.76244	0.193219	0.289986	0.114441	0.0968999	0.169778		0.700172	0.142037
Q9Y263;E5RIM3;H0YBW4;H0YAU9;H0YC16	Phospholipase A2activating protein	PLAA	PLAA	6	11.2	87.156	4.52e+29	0.2539	1.3073	795	-1.67816	-0.309758	-0.309758	-0.309758	-0.78266	-2.86266	-0.606537	-0.691913	-1.0166	-1.05193	-2.15157	-1.49942	0.457792	0.947668	-1.0863	0.723423	+	1.24598	0.0448622
P52907	Factincapping protein subunit alpha1	CAPZA1	CAPZA1	7	36.7	32.922	1.27e+174	0.16143	0.58106	286	1.00035	0.497038	0.77053	0.77053	-0.100843	0.875857	0.776652	0.578773	0.716055	0.238204	-0.275126	0.282375	1.03516	0.789836	0.905305	0.913586	+	1.24536	0.0448451
Q96FV9;J3KT14;J3QQZ3;J3KRD7;R4GMN4	THO complex subunit 1	THOC1	THOC1	4	9	75.665	1.18e+31	0.34805	1.4419	657	-0.579663	-0.718422	1.02365	-0.579663	-0.261832	-0.196103	-0.827412	-0.40197	-0.94668	-0.592541	-0.556797	-0.574558	-0.526369	-1.17824	-0.75446	-0.795059		0.974447	0.0729497
Q8NI27;H0Y815;F2Z2V2	THO complex subunit 2	THOC2	THOC2	3	3.3	182.77	6.9617e-28	0.29207	1.1376	1593	0.188595	-0.183455	-0.973928	-0.183455	-0.607295	-2.21484	-1.67701	-0.607295	0.169161	-0.185993	-1.7461	0.0024849	-0.101112	-1.55408	0.0978261	0.00178322		0.588197	0.186156
O43615;M0QXU7;M0R124;M0R301	Mitochondrial import inner membrane translocase subunit TIM44	TIMM44	TIMM44	4	11.3	51.355	2.0956e-16	0.25485	0.99652	452	-1.07403	-0.485736	-0.493135	-0.493135	-0.493135	-1.47004	-1.55427	-0.900434	-0.952028	-0.476226	-0.672742	-0.571141	-0.0695647	-1.39898	-1.36341	-0.0695647		0.283426	0.431657
Q9H9B4;D6RFI0;S4R2X2;D6RDG7;D6RAE9	Sideroflexin1	SFXN1	SFXN1	7	38.5	35.619	3.01e+81	0.31857	1.2311	322	-0.123401	-0.427392	-0.267404	-0.267404	-0.237074	-0.478092	-0.0540844	-0.246055	-0.576861	-0.191815	-0.180784	-0.305106	-0.692338	-0.489748	-0.464982	-0.545488	+	1.24523	0.0447018
P55795	Heterogeneous nuclear ribonucleoprotein H2	HNRNPH2	HNRNPH2	9	28.3	49.263	8.41e+160	0.39267	0.90305	449	-1.04889	-0.592828	-0.592828	-0.592828	-1.27798	-2.24318	-0.208767	-1.01075	-0.0268708	-0.0268708	-1.94843	-0.0268708	0.266351	0.204981	0.22825	0.233416	+	1.24282	0.0447692
Q5VU59;Q5VU61;D6R904;J3KN67;P06753;D6RFM2;H0YNC7;K7ERG3;K7EP68;H0YL80	Uncharacterized protein	TPM3	TPM3	11	40.1	27.174	1.16e+216	0.27345	0.96753	232	-0.299245	-0.0197731	-0.152752	-0.152752	0.121204	-1.45175	-0.50457	-0.475207	0.24436	-0.861558	-0.121015	-0.176541	0.118899	0.706323	0.218363	0.371451	+	1.24033	0.0448502
P63313	Thymosin beta-10	TMSB10	TMSB10	1	31.8	5.0256	2.7899e-32	0.060041	0.088133	44	-1.20799	3.01182	-1.08055	-1.08055	4.80979	4.02806	2.74526	4.08935	-1.48615	3.1315	-1.47617	2.18949	-1.17651	-0.594351	2.89014	2.89014		0.864186	0.0929922
P49321;E9PPR5;Q5T624;E9PI86;E9PRH9;H0YF33;H0YDS9;E9PPQ8;E9PNB5;E9PKR5;E9PAU3;E9PQG5	Nuclear autoantigenic sperm protein	NASP	NASP	14	34	85.237	1.21e+205	0.099782	0.34444	788	2.02268	1.22789	1.32196	1.32196	1.32196	0.635495	1.08657	1.04199	1.86728	0.221707	-0.237564	0.916534	1.7386	1.54916	1.84161	1.71482	+	1.24	0.0447361
Q02880;E9PCY5;B4DLV2;H7BZ82	DNA topoisomerase 2beta;DNA topoisomerase 2	TOP2B	TOP2B	16	11.7	183.26	4.55e+51	0.46466	1.5206	1626	-0.377846	-0.987685	-0.650779	-0.650779	-0.777451	-2.25843	-0.859731	-1.15902	-0.204892	-0.626486	-1.58943	-0.699264	-0.576474	-0.671112	-0.463622	-0.567905		0.671447	0.153492
J3KN66;Q5JTV8;H0Y4R4;H0YD16;H0YDU3	Torsin1Ainteracting protein 1	TOR1AIP1	TOR1AIP1	5	16.9	67.821	1.04e+29	0.43546	1.5926	599	-1.01536	-0.424277	-0.0603241	-0.424277	-0.232538	-0.77197	-1.7935	-0.477187	-0.295135	-0.789187	-1.03935	-0.674066	-0.873026	-0.602552	-0.773743	-0.745417		0.204879	0.545169
F5H0B0;P55327;H0YC44;Q9Y2Q9;H7C5V3;H0YAT2;H0YC42	Tumor protein D52	TPD52	TPD52	4	17.6	31.17	7.9231e-12	0.12617	0.52105	278	-0.863024	-1.01588	0.711322	-0.863024	0.711322	-2.23631	-1.61078	0.711322	-1.4325	0.905818	-2.216	0.905818	1.04287	-1.15478	-0.670867	1.04287		0.0522744	0.840935
O43399	Tumor protein D54	TPD52L2	TPD52L2	7	57.3	22.237	5.48e+63	0.19274	0.66479	206	0.345491	0.118414	0.236416	0.236416	0.658606	0.397049	-1.01243	0.176783	0.870493	0.998818	0.151715	0.718829	0.840397	0.453874	0.978293	0.774106		0.977078	0.0725955
Q96AC1;H0YJ34;H0YJB6;G3V3J0	Fermitin family homolog 2	FERMT2	FERMT2	5	17.4	77.86	7.5044e-49	0.14738	0.64447	680	-0.851445	-1.51521	-2.13898	-1.51521	-2.13898	-2.48981	-0.445197	-1.0566	1.46745	-1.75283	-2.4612	1.46745	0.323065	-0.571544	2.48843	1.77877	+	1.23522	0.0452457
P49792;F8WBP7	E3 SUMOprotein ligase RanBP2;Putative peptidylprolyl cistrans isomerase	RANBP2	RANBP2	13	5.6	358.2	3.95e+44	0.33099	1.379	3224	-0.130536	-0.690283	-0.383431	-0.383431	-0.559541	-0.881665	-0.698752	-0.707325	0.0999428	-0.402831	-0.572793	-0.262794	-0.350045	-0.486869	-0.573472	-0.467181	+	1.22821	0.0458759
P53621	Coatomer subunit alpha;Xenin;Proxenin	COPA	COPA	8	7.3	138.34	7.53e+16	0.25409	0.72867	1224	0.581281	-0.439889	0.159221	0.159221	-0.289716	-0.0207689	0.140826	-0.0457759	0.564201	-0.158079	-1.2233	-0.0979453	0.258218	0.945638	0.975794	0.762353	+	1.22608	0.0459519
Q5W0H4;P13693;E9PJF7;J3KPG2;Q56UQ5	TranslationallyMOCKled tumor protein;TPT1like protein	TPT1	TPT1	4	22.3	21.525	3.1851e-13	0.060029	0.25333	188	0.453814	2.31237	0.793932	0.793932	0.793932	1.80707	-1.44076	1.38767	2.63334	1.97949	0.137854	1.90669	2.50381	-1.1273	1.87901	2.22498		0.13888	0.655142
P29401;B4E022;E9PFF2;F8W888	Transketolase	TKT	TKT	12	30.7	67.877	2.14e+302	0.094729	0.52176	623	1.57833	1.33072	0.796912	1.33072	0.796912	0.392099	1.29127	0.873714	1.08281	0.391399	0.443203	0.674893	0.426432	2.31588	2.29626	1.90494	+	1.22587	0.0458493
P00505	Aspartate aminotransferase, mitochondrial	GOT2	GOT2	9	24.4	47.517	6.81e+65	0.15333	0.70391	430	1.22219	1.06356	1.14506	1.14506	0.304256	-0.645794	0.218582	0.0179272	0.753482	0.328688	-0.292075	0.325177	0.538576	1.14727	-0.906936	0.874788	+	1.22365	0.0459113
P07737;K7EJ44;I3L3D5;CON__P02584	Profilin1	PFN1	PFN1	10	81.4	15.054	3.51e+94	0.14137	0.50301	140	0.45791	1.92829	1.37284	1.37284	0.72922	0.800752	-0.14939	0.519838	1.01567	0.111757	0.926152	0.73771	0.837532	1.27118	1.82582	1.36843	+	1.22088	0.0461769
Q9P2J5;F5H698;B4DER1;B4DJ10	LeucinetRNA ligase, cytoplasmic	LARS	LARS	11	13.7	134.46	9.75e+68	0.26688	0.87584	1176	0.17511	0.218984	0.197214	0.197214	-0.681764	-1.41635	-0.00345833	-0.588092	0.191261	-0.184852	-2.28744	-0.430289	0.126423	0.512287	0.539436	0.404648	+	1.21723	0.0464136
P31930	Cytochrome b-c1 complex subunit 1, mitochondrial	UQCRC1	UQCRC1	7	22.5	52.645	4.8723e-35	0.33774	1.2882	480	0.133939	-0.912333	1.19433	0.133939	-0.520347	-2.2558	-1.79611	-0.520347	-1.20445	-0.167229	-2.49513	-0.905189	-1.25275	-1.28976	-0.720804	-0.720804	+	1.21232	0.0467838
P78417;Q5TA02;Q5TA01	Glutathione S-transferase omega-1	GSTO1	GSTO1	3	13.3	27.566	9.1995e-07	0.1116	0.34623	241	-0.777661	-1.28209	0.890492	-0.777661	0.890492	-3.06593	-1.53045	0.890492	0.390188	-1.76358	0.169193	0.283918	2.08737	1.59924	1.76307	1.83103	+	1.20872	0.0470303
D6RER5;Q9NVA2;D6RGI3;H0Y961;H0Y9G8	Septin11	SEPT11	SEPT11	9	21.1	49.808	4.46e+66	0.27231	0.82805	432	1.36275	-0.457437	0.72248	0.72248	-0.328951	-2.40741	-0.665757	-0.893458	0.768445	-0.515712	1.51144	0.808407	0.632853	-1.22409	1.18311	0.93406	+	1.19875	0.0481342
O95881	Thioredoxin domaincontaining protein 12	TXNDC12	TXNDC12	2	16.3	19.206	1.9404e-09	0.156	0.57055	172	0.85807	0.836115	0.847134	0.847134	0.923742	0.649503	1.10408	0.904393	0.795659	0.99269	-1.85419	0.897535	0.809575	0.589333	0.705688	0.704331		0.292679	0.420875
Q8NBS9;Q86UY0	Thioredoxin domain-containing protein 5	TXNDC5	TXNDC5	7	26.2	47.628	1.9249e-18	0.25858	1.0153	432	-0.949527	0.242192	-0.850329	-0.850329	-0.62826	-2.73488	-1.31275	-0.62826	-1.1184	0.184588	-2.43306	0.184588	-0.935824	-0.610449	0.323137	0.323137		0.449696	0.270199
Q01081;Q8WU68;M0R2N4;M0QYK5;K7EJM7;K7EJH3;K7EPL9	Splicing factor U2AF 35 kDa subunit;Splicing factor U2AF 26 kDa subunit	U2AF1;U2AF1L4	U2AF1	3	12.5	27.872	5.322e-33	0.28186	0.91684	240	0.0529549	-0.194969	-0.669593	-0.194969	-0.0954519	-1.71742	-1.51072	-0.0954519	0.332535	0.141398	-1.98366	0.240129	0.237013	-0.128821	0.200631	0.112068		0.448528	0.270763
Q9Y277;F5H740;E5RHZ6;E5RJN6;E5RFP6;E5RK27;E5RHE1;E5RFL1	Voltagedependent anionselective channel protein 3	VDAC3	VDAC3	9	38.2	30.658	6.01e+48	0.40847	1.5593	283	-0.559149	-0.765535	-0.658655	-0.658655	-1.01493	-1.31365	-0.65361	-0.968753	-0.570657	-0.458487	-0.943434	-0.643065	-0.709908	-0.780646	-0.670478	-0.719627	+	1.19732	0.0481472
O15042;E7ET15;C9JB80;H0Y8D9;E7EW00;H7C4V2;C9J5L1	U2 snRNP-associated SURP motif-containing protein	U2SURP	U2SURP	4	7.5	118.29	1.856e-23	0.35861	1.2533	1029	-1.34828	-0.667029	1.22675	-0.667029	-0.859572	-1.94517	-1.61431	-0.859572	-0.648097	-1.29813	-2.33561	-0.648097	0.346811	-0.351588	-0.713205	0.346811		1.13938	0.0507569
O43776;B4DN60;B4DG16;K7EPK2;K7EIU7;K7EJ19;K7EMQ6	AsparaginetRNA ligase, cytoplasmic	NARS	NARS	4	9.7	62.942	1.2928e-15	0.26315	1.0932	548	-0.221815	-0.594644	-0.39622	-0.39622	-0.835762	-2.6768	-0.250234	-0.513495	0.197749	-0.515208	-2.41707	-0.115129	0.534746	0.550571	0.726233	0.606495	+	1.19618	0.0481067
Q9UBT2;B3KWB9;K7ESK7;K7EPL2	SUMOactivating enzyme subunit 2	UBA2	UBA2	5	10.9	71.223	1.62e+34	0.17136	0.63816	640	0.419198	0.300608	0.361122	0.361122	-0.213752	-2.65272	1.18679	0.136526	0.556606	-0.469886	-2.10428	0.132792	0.848583	1.45068	0.991743	1.1205		0.824787	0.102346
P24666;G5E9R5;F2Z2Q9	Low molecular weight phosphotyrosine protein phosphatase	ACP1	ACP1	3	25.9	18.042	5.6928e-27	1.3733	4.2481	158	-1.19413	-1.23925	0.0803625	-1.19413	-1.87606	-1.91571	-1.08393	-1.57173	-1.28871	-0.914481	-2.23883	-1.28871	-0.893644	-1.20419	-1.23051	-1.23051	+	1.19329	0.0483056
P55036;Q5VWC4;A6PVX3;A2A3N6;H0Y3Y9	26S proteasome nonATPase regulatory subunit 4	PSMD4	PSMD4	7	32.4	40.736	0	0.47079	1.4184	377	-0.60046	-0.678703	-0.639051	-0.639051	-1.97089	-2.81285	-0.385928	-1.36749	-1.07724	-0.807108	-1.95078	-0.935862	-1.24525	-0.29901	0.806266	-0.00804192	+	1.19113	0.0483311
P61088;Q5JXB2;F8VV71;F8VSD4;F8VQQ8;F8VZ29	Ubiquitinconjugating enzyme E2 N;Putative ubiquitinconjugating enzyme E2 Nlike	UBE2N;UBE2NL	UBE2N	5	33.6	17.138	1.3754e-12	0.17027	0.68051	152	1.59684	-1.04817	0.810807	0.810807	0.733315	-0.0994972	-0.808673	0.0780268	1.68154	2.49973	-0.169155	1.70086	1.71288	2.39768	0.62069	1.74922		1.04147	0.0617356
Q96IX5	Upregulated during skeletal muscle growth protein 5	USMG5	USMG5	2	27.6	6.4575	9.25e+212	0.27525	1.4092	58	-0.586693	-0.826599	-0.701665	-0.701665	-0.507414	-0.789187	-0.272501	-0.507695	0.411886	0.0909874	-0.82024	-0.0184539	-0.665938	-0.317999	-0.942383	-0.619394	+	1.19021	0.048264
P28331;B4DJ81;C9JPQ5	NADHubiquinone oxidoreductase 75 kDa subunit, mitochondrial	NDUFS1	NDUFS1	8	17.3	79.467	8.6e+56	0.37959	1.1858	727	-0.319965	-0.515208	-0.414286	-0.414286	-0.621431	-1.82346	-1.16283	-1.10072	-0.352646	-0.0227584	-1.64854	-0.178293	-0.344033	-0.276556	-0.191563	-0.269366	+	1.19006	0.0481053
P17480;E9PKP7;E9PLT2;E9PMM2	Nucleolar transcription factor 1	UBTF	UBTF	7	11.8	89.405	7.34e+17	0.30219	1.1549	764	-0.372506	-0.232538	-0.300825	-0.300825	-0.584578	-1.01221	-1.36167	-0.782608	-0.471239	-0.278817	-1.88698	-0.371823	-1.16633	0.210813	0.316223	0.264481		0.780913	0.116483
P09936;D6R956;D6RE83;D6R974;D6RF53	Ubiquitin carboxylterminal hydrolase isozyme L1	UCHL1	UCHL1	7	42.2	24.824	1.44e+205	0.16141	0.52225	223	1.57613	1.1818	1.73221	1.57613	1.73221	-1.39517	-0.0984195	0.628112	0.756136	0.324311	0.725852	0.615072	0.781033	2.39509	1.14727	1.61564		1.10083	0.0545672
Q9NYU2;H7BZG0	UDPglucose:glycoprotein glucosyltransferase 1	UGGT1	UGGT1	14	12.4	177.19	1.57e+67	0.28732	0.87623	1555	0.621067	-0.00460927	0.341885	0.341885	-0.165301	-0.0647449	-0.722903	-0.289984	0.255391	0.0484272	-2.32852	0.155617	-0.173255	0.236843	0.438874	0.18937		0.497437	0.239733
P42167;G5E972;P42166;A2T926;H0YJH7	Laminaassociated polypeptide 2, isoforms beta/gamma;Thymopoietin;Thymopentin;Laminaassociated polypeptide 2, isoform alpha;Thymopoietin;Thymopentin	TMPO	TMPO	11	32.4	50.67	1.98e+204	0.25094	0.93109	454	-0.0288521	0.103007	0.0385836	0.0385836	-0.468427	1.53045	0.208361	0.668083	-0.56988	0.0361115	-1.37946	-0.526034	0.149793	0.0830342	0.0665483	0.100243	+	1.18783	0.0482361
P22695;H3BRG4;H3BSJ9;H3BP04;H3BUI9;H3BUE4	Cytochrome bc1 complex subunit 2, mitochondrial	UQCRC2	UQCRC2	5	18.3	48.442	1.27e+47	0.29797	1.3759	453	-0.799611	-0.644502	0.755015	-0.644502	-1.6034	-0.638954	-0.635801	-0.637377	-0.399445	-0.441059	-0.183328	-0.336784	-0.458067	-0.506907	-0.383055	-0.448441		0.803733	0.109085
P45973;F8VNY3	Chromobox protein homolog 5	CBX5	CBX5	7	41.4	22.225	2.93e+37	0.30204	1.2757	191	0.113395	0.111446	0.112421	0.112421	-0.240009	-0.599222	0.130002	-0.205816	0.317355	-0.221568	-0.722816	-0.146888	-0.3667	-0.582363	-0.422771	-0.454418	+	1.18555	0.0482876
Q6P2Q9;I3L0J9	PremRNAprocessingsplicing factor 8	PRPF8	PRPF8	20	11.4	273.6	1.07e+70	0.38379	1.2788	2335	-0.919536	-0.653427	-0.653427	-0.653427	-1.26819	-1.72098	-0.546561	-1.09627	-0.415867	-1.16383	-1.49682	-0.857387	-0.354791	-0.670115	-0.333653	-0.444862	+	1.18359	0.0483648
P45974;F5H571	Ubiquitin carboxyl-terminal hydrolase 5	USP5	USP5	4	6.2	95.785	0	0.090265	0.33295	858	-1.22651	0.964855	0.284651	0.284651	0.284651	-2.28007	1.26091	0.853831	2.06637	2.06016	-2.33865	2.06326	-1.08441	1.94708	-1.12248	1.94708		0.0608118	0.8213
Q15459;H7C1L2;F8WB66	Splicing factor 3A subunit 1	SF3A1	SF3A1	9	15.4	88.885	6.65e+55	0.26546	1.0221	793	-0.0214797	-0.145221	-0.0820241	-0.0820241	0.0497854	-0.388355	-0.571531	-0.279276	-0.015783	-0.308361	-0.774587	-0.333253	-0.0882773	0.171515	0.0502334	0.0483841	+	1.1825	0.0483247
O95292;E5RK64	Vesicleassociated membrane proteinassociated protein B/C	VAPB	VAPB	4	16.5	27.228	1.67e+17	0.25095	0.88637	243	0.324564	0.236028	0.280975	0.280975	0.18797	-0.412402	-0.0110662	-0.0574467	0.230178	0.28641	-2.41444	0.258568	0.0494419	0.0796762	0.0662461	0.0651745		0.254741	0.470469
P26640;B4DZ61;A2ABF4	ValinetRNA ligase	VARS	VARS	11	11.9	140.47	5.28e+82	0.26139	1.0582	1264	0.00618806	-0.134352	-0.0623715	-0.0623715	-0.34551	-1.07622	0.0978106	-0.363736	-0.257252	-0.325617	-0.595313	-0.385502	-0.860128	0.691849	0.132942	0.121141		0.455466	0.266675
Q96RP9;C9IZ01;F8WAU4	Elongation factor G, mitochondrial	GFM1	GFM1	5	8.3	83.471	6.16e+19	0.30606	1.2341	751	-0.681764	-0.920708	-0.681764	-0.681764	-0.871607	-2.12307	-0.638676	-0.750446	0.328507	-0.77425	-1.67498	-0.119976	-0.262553	0.514141	0.09985	0.152039	+	1.17917	0.0485955
P18206;Q5JQ13;B4DTM7	Vinculin	VCL	VCL	11	13.9	123.8	4.09e+32	0.1712	0.56156	1134	0.0199309	0.955452	0.562229	0.562229	0.230398	-2.48824	0.647422	0.453926	0.284388	0.66342	-1.52841	0.486316	0.651541	1.22986	0.887313	0.942611		0.536471	0.214986
P32119;A6NIW5	Peroxiredoxin2	PRDX2	PRDX2	6	28.3	21.892	1.25e+20	0.11646	0.47825	198	1.6312	1.34887	-1.31852	1.34887	-1.31852	-0.329296	0.201974	-0.354057	-0.2587	1.26527	-0.0112093	0.49632	0.77633	2.0851	1.21967	1.4655	+	1.17596	0.0487742
P61604;B8ZZL8;B8ZZ54	10 kDa heat shock protein, mitochondrial	HSPE1	HSPE1	5	52.9	10.932	3.76e+108	0.164	0.63172	102	0.933408	1.51371	1.25254	1.25254	-0.428786	-0.158208	0.486671	0.0192191	1.81736	-0.280719	-0.210888	0.796747	0.726759	1.42128	0.213069	0.872449	+	1.17576	0.0486559
P09172;Q5T382	Dopamine betahydroxylase;Soluble dopamine betahydroxylase	DBH	DBH	8	16.5	69.064	1.82e+289	0.17442	0.65214	617	0.819827	0.702985	0.762588	0.762588	0.301906	0.957328	0.0621283	0.491763	0.616746	0.0143975	0.305111	0.333025	0.510683	0.721516	0.918633	0.726529	+	1.17324	0.0488205
P42765;K7EME0;K7EJ68;K7EJB1;K7ER88	3ketoacylCoA thiolase, mitochondrial	ACAA2	ACAA2	10	41.3	41.924	9.63e+287	0.20847	0.74491	397	0.910475	0.966827	0.938926	0.938926	0.424862	-0.925316	1.21003	0.47938	0.725565	-0.768841	-1.47835	-0.206819	0.284001	0.661159	0.534746	0.501688	+	1.17315	0.0486773
Q15233;C9JYS8;C9IZL7;H7C367;C9J4X2	NonPOU domaincontaining octamerbinding protein	NONO	NONO	13	39.7	54.231	4.84e+256	0.26316	1.0067	471	0.22425	0.196178	0.210282	0.210282	-0.0668125	-1.08257	-0.0994972	-0.345998	0.13895	-0.326077	-1.15956	-0.354481	-0.0877344	-0.0156403	0.300004	0.0755851	+	1.1681	0.049121
P11387;E5RFS0;E5RJ95	DNA topoisomerase 1	TOP1	TOP1	11	17.1	90.725	4.22e+97	0.41089	1.4343	765	-0.280838	-2.23811	-0.950263	-0.950263	-1.07943	-2.49162	-0.873341	-1.32566	-0.365133	-0.346418	-0.638398	-0.44395	-0.597889	-0.404794	-0.47861	-0.491583	+	1.16418	0.0493206
P23396;E9PL09;H0YEU2;E9PPU1;H0YCJ7;F2Z2S8;H0YF32;E9PSF4;E9PK82;E9PJH4;E9PQ96;E9PQX2;H0YES8	40S ribosomal protein S3	RPS3	RPS3	12	59.7	26.688	4.78e+92	0.12082	0.53081	243	1.24233	0.833979	1.05255	1.05255	0.826028	-0.214747	0.748069	0.524077	0.976532	0.984217	0.290498	0.784931	0.963673	0.889049	1.21514	1.02948	+	1.16225	0.049443
Q9GZS3;H0YN81;H0YL19;H0YMF9;H3BQA8;H0YM76;H0YLA1	WD repeat-containing protein 61	WDR61	WDR61	4	21.6	33.58	3.7534e-19	0.29797	1.1941	305	-0.58024	-1.75628	0.167167	-0.58024	0.167167	-2.70245	-0.846313	-0.25235	0.308519	-0.0214797	-1.98799	0.152935	-0.864335	-0.902421	-0.00877375	-0.529611		0.0531894	0.840546
O14980;C9JKM9;C9J673;C9JV99;C9JQ02;C9IZS4;F8WF71;C9IYM2;C9JF49	Exportin1	XPO1	XPO1	9	11.4	123.38	7.26e+45	0.16529	0.63935	1071	-1.32447	0.881667	0.164658	0.164658	0.562112	-2.70837	-0.445727	0.144466	0.753726	-0.1137	-0.396927	0.167713	0.8044	1.22381	-0.903394	1.02929		0.312347	0.395893
Q15084	Protein disulfideisomerase A6	PDIA6	PDIA6	9	27	48.121	4.26e+254	0.26203	1.0404	440	0.563007	0.209528	0.397066	0.397066	0.313889	-1.29666	0.0124754	-0.174184	-0.123931	-0.192068	-0.929715	-0.372085	-0.100709	-0.185359	-0.327112	-0.201391	+	1.1584	0.049817
P21281;H0YC04;P15313;C9JL73;E5RGH6;H0YAT8	Vtype proton ATPase subunit B, brain isoform	ATP6V1B2	ATP6V1B2	9	27.8	56.5	3.55e+80	0.29241	1.1556	511	-0.489748	-0.0873271	-0.274552	-0.274552	-1.40605	-0.290542	-1.69649	-0.743063	-0.51652	-0.489235	0.181378	-0.237055	-0.15562	-0.916605	0.673325	0.317588	+	1.15765	0.0496855
P54577	TyrosinetRNA ligase, cytoplasmic	YARS	YARS	8	17.8	59.143	1.83e+21	0.28194	0.94263	528	-0.438825	0.371721	0.022638	0.022638	0.0825147	-0.265677	-0.564134	-0.224861	0.0965143	0.10135	-2.29833	0.0989344	-0.0623981	-1.12994	0.412654	0.194594		0.0963235	0.736991
H0Y449;P67809;P16989;C9J5V9	Nucleasesensitive elementbinding protein 1;DNAbinding protein A	YBX1;CSDA	YBX1	4	20.6	41.905	2.92e+113	0.13958	0.4751	374	1.21521	0.848998	1.04369	1.04369	1.04519	0.623999	0.555057	0.758164	0.841146	1.06625	1.08112	1.00027	0.421496	1.45241	1.09758	1.05101		0.412943	0.295826
P31946;Q4VY19;Q4VY20	1433 protein beta/alpha;1433 protein beta/alpha, Nterminally processed	YWHAB	YWHAB	10	52	28.082	0	0.13005	0.49203	246	1.30077	1.25763	1.27936	1.27936	0.381141	-1.13613	1.38338	0.541395	1.47077	1.02318	-1.49406	0.782158	0.372225	2.46116	1.6254	1.72046		0.649516	0.160748
P08865;C9J9K3;A6NE09;C9JQR9	40S ribosomal protein SA	RPSA;RPSAP58	RPSA	11	48.8	32.854	1.44e+150	0.14548	0.39751	295	1.436	1.43382	1.11179	1.43382	1.11179	0.251401	0.916154	0.804212	1.52666	1.075	0.300768	1.05188	1.37336	1.15614	1.67669	1.41797	+	1.15472	0.0498182
E7EU23;P50395;Q5SX87;Q5SX91;Q5SX86;Q5SX90;V9GYF8;V9GYJ7	Rab GDP dissociation inhibitor beta	GDI2	GDI2	15	44.1	51.18	7.74e+272	0.18123	0.51639	449	2.00058	1.48201	0.482613	1.48201	0.482613	-2.00788	0.257494	-0.0784055	1.67531	1.43479	-0.912267	1.09955	1.0131	1.86744	1.00857	1.35595	+	1.15392	0.049725
Q04917;A2IDB2;A2IDB1;F8WEB6	14-3-3 protein eta	YWHAH	YWHAH	8	38.2	28.218	3.376e-72	0.22626	1.3778	246	0.47313	-1.69231	0.538555	0.47313	-0.0797024	-1.25441	-1.84447	-0.867861	1.13248	-1.44385	-2.24347	1.13248	0.280282	-1.48368	-0.77623	0.280282		0.149391	0.638569
Q9Y4L1;E9PL22;E9PJ21;B7Z909;J3KTF1;J3QL06;J3QLE9;J3QQH7;J3KT27;J3KSJ2	Hypoxia upregulated protein 1	HYOU1	HYOU1	22	32.2	111.33	0	0.19885	0.78103	999	0.309359	0.022024	0.172833	0.172833	-0.211511	-0.503043	0.179792	-0.150951	0.521328	0.113754	-1.03309	0.00287269	0.431462	0.444792	0.751732	0.550419	+	1.1539	0.0495826
P12268;H0Y4R1;E7ETK5	Inosine5monophosphate dehydrogenase 2	IMPDH2	IMPDH2	7	19.1	55.804	2.97e+22	0.09456	0.35701	514	-1.00072	1.11198	1.11198	1.11198	0.948976	-0.415542	1.62495	0.942249	1.6878	1.64774	0.517895	1.37609	2.07893	1.91354	2.03854	2.01204	+	1.15168	0.049677
E7ERS3;Q86VM9;H3BRH3	Zinc finger CCCH domain-containing protein 18	ZC3H18	ZC3H18	2	3.9	108.94	1.0972e-05	0.16656	0.65974	977	0.660771	0.630506	-0.976349	0.630506	0.300893	0.058443	0.69136	0.374085	0.65272	0.754285	-1.54954	0.704396	-1.10459	-0.986672	0.291045	0.291045		0.221663	0.518631
O95218	Zinc finger Ranbinding domaincontaining protein 2	ZRANB2	ZRANB2	3	10	37.404	5.23e+161	0.22066	0.92837	330	-0.322159	-0.0878701	-0.200264	-0.200264	-0.321351	-0.76562	-0.00547185	-0.331133	0.47319	0.241765	-2.43491	0.362113	0.046325	0.419912	0.21317	0.234587		0.189882	0.570235

## Sheet: DIB2_02_GO-SuperSILAC
		DIB2 Table 2: SILAC proetome Gene Ontology overrepresentation analysis for the category "biological process" and KEGG pathways for significantly up or downregulated proteins (Super-SILAC)
Category	Spalte1	Subcategory	Subcategory alternative name	expected	observed	p-value (fdr)	Over or Underrepresentation	Proteins
		Protein folding and metabolism
Gene Ontology	Biological Process	response to unfolded protein	GO:0006986	1.23253	8	0.00069732	up	DNAJA1 HSP90AB1 HSPA4 HSPA5 HSPA8 HSPD1 SERPINH1 VCP
Gene Ontology	Biological Process	response to protein stimulus	GO:0051789	1.58468	9	0.00069732	up	DNAJA1 HSP90AB1 HSPA4 HSPA5 HSPA8 HSPD1 MAP1B SERPINH1 VCP
Gene Ontology	Biological Process	proteasomal protein catabolic process	GO:0010498	3.75627	10	0.0461855	up	ALDH18A1 PGK1
Gene Ontology	Biological Process	proteasomal ubiquitin-dependent protein catabolic process	GO:0043161	3.5802	10	0.0397054	up	CCT2 CCT3 CCT4 CCT7 DNAJA1 EEF1A1 EEF1B2 EEF2 EIF2A EIF3CL EIF4G1 EIF5B EPRS HSP90AB1 HSP90B1 HSPA5 HSPA8 HSPD1 IGF2BP3 LARS
Gene Ontology	Biological Process	proteolysis involved in cellular protein catabolic process	GO:0051603	5.10618	12	0.0484379	up	ACTN1 ALCAM AP1B1 ATP5F1 CLIC4 CLTC FLNB GNAS HSP90B1 HSPA5 HSPD1 IPO5 LRPPRC MYH9 RAN SLC25A13 TLN1 VAT1
Gene Ontology	Biological Process	cellular protein catabolic process	GO:0044257	5.10618	12	0.0484379	up	ACLY ALDOA GAPDH GPI IDH2 LDHA LDHB PGAM1 PGK1 PKM2 TPI1
Gene Ontology	Biological Process	protein catabolic process	GO:0030163	5.45833	13	0.0397054	up	AHCY AP1B1 CCT4 CLIC4 CLTC GNAS HSP90AB1 HSP90B1 HSPA5 HSPA8 HSPD1 P4HB PDIA3 RAN SND1 VGF YWHAZ
Gene Ontology	Biological Process	protein folding	GO:0006457	4.34319	13	0.00731173	up	CCT2 CCT3 CCT4 CCT7 DNAJA1 HSP90AB1 HSP90B1 HSPA5 HSPA8 HSPD1 PPIA RUVBL2 TCP1
Gene Ontology	Biological Process	cellular protein metabolic process	GO:0044267	29.9328	44	0.0400493	up	ACTN1 ACTN4 ALDOA CNN3 FLNA FLNB LRPPRC MAP1B MYH10 MYH9 SPTBN1 TLN1
Gene Ontology	Biological Process	protein metabolic process	GO:0019538	32.2805	46	0.0477976	up	EEF1A1 EEF1B2 EEF2 TUFM
		Glycolysis
Gene Ontology	Biological Process	alcohol catabolic process	GO:0046164	1.87814	9	0.00220927	up	ALDOA GAPDH GPI LDHA LDHB PGAM1 PGK1 PKM2 TPI1
Gene Ontology	Biological Process	carbohydrate catabolic process	GO:0016052	2.05421	9	0.00391138	up	ALDOA GAPDH GPI LDHA LDHB PGAM1 PGK1 PKM2 TPI1
Gene Ontology	Biological Process	cellular carbohydrate catabolic process	GO:0044275	1.93683	9	0.00256905	up	ALDOA GAPDH GPI LDHA LDHB PGAM1 PGK1 PKM2 TPI1
Gene Ontology	Biological Process	glucose catabolic process	GO:0006007	1.64337	9	0.000781513	up	ALDOA GAPDH GPI LDHA LDHB PGAM1 PGK1 PKM2 TPI1
Gene Ontology	Biological Process	glycolysis	GO:0006096	1.29122	9	0.000175295	up	ALDOA GAPDH GPI LDHA LDHB PGAM1 PGK1 PKM2 TPI1
Gene Ontology	Biological Process	hexose catabolic process	GO:0019320	1.64337	9	0.000781513	up	ALDOA GAPDH GPI LDHA LDHB PGAM1 PGK1 PKM2 TPI1
Gene Ontology	Biological Process	monosaccharide catabolic process	GO:0046365	1.76075	9	0.0013463	up	ALDOA GAPDH GPI LDHA LDHB PGAM1 PGK1 PKM2 TPI1
Gene Ontology	Biological Process	monosaccharide metabolic process	GO:0005996	3.16935	9	0.0461855	up	HSP90AB1 HSP90B1 HSPA5 PSMA1 PSMA6 PSMC3 PSME1 PSME3 SKP1 VCP
Gene Ontology	Biological Process	glucose metabolic process	GO:0006006	2.93459	9	0.0361926	up	SEPT2 ACAT1 ACLY ACTG1 ACTN1 ACTN4 AGPS AHCY ALDH18A1 ALDH2 ALDOA ANXA5 AP1B1 ATP5F1 CCT2 CCT3 CCT4 CCT7 CLIC4 CLTC
Gene Ontology	Biological Process	hexose metabolic process	GO:0019318	3.05197	9	0.0417916	up	SEPT2 EEF1A1 EEF2 EFTUD2 EIF5B GLUD1 GNAS RAB1A RAN TUBB TUBB3 TUFM
Gene Ontology	Biological Process	cellular carbohydrate metabolic process	GO:0044262	4.46057	11	0.0484379	up	HSP90AB1 HSP90B1 HSPA5 LONP1 MYH9 PSMA1 PSMA6 PSMC3 PSME1 PSME3 SKP1 VCP
Gene Ontology	Biological Process	carbohydrate metabolic process	GO:0005975	5.04749	12	0.0476794	up	CCT2 CCT3 CCT4 CCT7 DNAJA1 EEF1A1 EEF1B2 EEF2 EIF2A EIF3CL EIF4G1 EIF5B EPRS FLNA HSP90AB1 HSP90B1 HSPA5 HSPA8 HSPD1 IGF2BP3
Gene Ontology	Biological Process	generation of precursor metabolites and energy	GO:0006091	6.86694	16	0.0223377	up	ALDOA ATP5F1 ETFA FH GAPDH GNAS GPI IDH2 LDHA LDHB PGAM1 PGK1 PKM2 SLC25A13 TPI1 VGF
Gene Ontology	Biological Process	catabolic process	GO:0009056	15.1425	28	0.0163956	up	ACLY ALDOA FH FLNA GAPDH GDI2 GLUD1 GPI HSP90AB1 HSP90B1 HSPA5 IDH2 LDHA LDHB LONP1 MTHFD1 MYH9 PGAM1 PGK1 PKM2
		Response to stress
Gene Ontology	Biological Process	consequence of signal transmission	GO:0023050	0.117384	2	0.0461855	up	SEPT2 EEF1A1 EEF2 EFTUD2 EIF5B GLUD1 GNAS RAB1A RAN TUBB TUBB3 TUFM
Gene Ontology	Biological Process	myeloid leukocyte activation	GO:0002274	0.352151	3	0.0461855	up	LDHA LDHB
Gene Ontology	Biological Process	response to hypoxia	GO:0001666	0.762993	5	0.0148433	up	ACTN4 HSP90B1 HYOU1 LONP1 UBQLN1
Gene Ontology	Biological Process	response to oxygen levels	GO:0070482	0.821685	6	0.00256905	up	ACTN4 ALDH2 HSP90B1 HYOU1 LONP1 UBQLN1
Gene Ontology	Biological Process	response to stress	GO:0006950	14.849	26	0.0397054	up	FLNA HSP90AB1 HSP90B1 HSPA5 LONP1 MYH9 PSMA1 PSMA6 PSMC3 PSME1 PSME3 SKP1 VCP
Gene Ontology	Biological Process	response to chemical stimulus	GO:0042221	13.147	28	0.00217188	up	ACTG1 ACTN4 AGPS ALDH2 ANXA5 CLIC4 DDC DNAJA1 DPYSL2 GNAS HMGB1 HSP90AB1 HSP90B1 HSPA4 HSPA5 HSPA8 HSPD1 HYOU1 LONP1 MAP1B
		Protein complex assembly
Gene Ontology	Biological Process	cellular macromolecular complex assembly	GO:0034622	6.63217	15	0.0357723	up	ALDOA GAPDH GPI LDHA LDHB PGAM1 PGK1 PKM2 TPI1
Gene Ontology	Biological Process	macromolecular complex assembly	GO:0065003	10.9167	21	0.0361926	up	ACLY AHCY ALDH18A1 ALDH2 ALDOA ATP5F1 DDC EPRS FH FLNA GAPDH GDI2 GLUD1 GNAS GPI IDH2 IMPDH2 LARS LDHA LDHB
Gene Ontology	Biological Process	cellular component assembly	GO:0022607	13.323	25	0.0237739	up	ACTN1 ACTN4 ANXA5 EIF2A EPRS FLNA H2AFY HIST2H2BF HMGB1 HSD17B10 HSP90B1 HSPA4 HSPD1 LONP1 MAP1B SF3A3 SF3B3 SNRNP200 SPTBN1 SRSF1
Gene Ontology	Biological Process	actin filament-based process	GO:0030029	3.81496	10	0.0484379	up	HSP90AB1 HSP90B1 HSPA5 LONP1 MYH9 PSMA1 PSMA6 PSMC3 PSME1 PSME3 SKP1 VCP
		Root terms
Gene Ontology	Biological Process	small molecule catabolic process	GO:0044282	5.16487	13	0.0284224	up	HSP90B1 HSPA5 HYOU1 P4HB PDIA3 SERPINH1
Gene Ontology	Biological Process	small molecule metabolic process	GO:0044281	18.7814	31	0.0387459	up	ACTN4 ALDH2 ANXA5 DNAJA1 HMGB1 HSP90AB1 HSP90B1 HSPA4 HSPA5 HSPA8 HSPD1 HYOU1 LONP1 MAP1B PARK7 PRDX5 RUVBL2 SERPINH1 SSRP1 STIP1
Gene Ontology	Biological Process	primary metabolic process	GO:0044238	75.0668	92	0.0240301	up	ACLY AGPS ALDH18A1 ALDH2 ALDOA ATP5F1 CCT2 CCT3 CCT4 CCT7 DDC DNAJA1 DPYSL2 EEF1A1 EEF1B2 EEF2 EFTUD2 EIF2A EIF3CL EIF4G1
Gene Ontology	Biological Process	cellular metabolic process	GO:0044237	76.4754	96	0.00552215	up	ACLY AHCY ALDH18A1 ALDOA ATP5F1 CCT2 CCT3 CCT4 CCT7 CLTC DDC DNAJA1 DPYSL2 EEF1A1 EEF1B2 EEF2 EFTUD2 EIF2A EIF3CL EIF4G1
Gene Ontology	Biological Process	metabolic process	GO:0008152	81.5228	102	0.00231189	up	ACLY AGPS AHCY ALDH18A1 ALDH2 ALDOA ATP5F1 CCT2 CCT3 CCT4 CCT7 CLTC DDC DNAJA1 DPYSL2 EEF1A1 EEF1B2 EEF2 EFTUD2 EIF2A
Gene Ontology	Biological Process	cellular process	GO:0009987	105.939	123	0.00069732	up	SEPT2 ACLY ACTG1 ACTN1 ACTN4 AHCY ALCAM ALDH18A1 ALDH2 ALDOA ANXA5 AP1B1 ATP5F1 C22orf28 CCT2 CCT3 CCT4 CCT7 CLIC4 CLTC
Gene Ontology	Biological Process	biological_process	GO:0008150	116.562	129	0.00103751	up	SEPT2 ACLY ACTG1 ACTN1 ACTN4 AGPS AHCY ALCAM ALDH18A1 ALDH2 ALDOA ANXA5 AP1B1 ATP5F1 C22orf28 CCT2 CCT3 CCT4 CCT7 CLIC4
Category	Spalte1	Subcategory	Subcategory alternative name	expected	observed	p-value (fdr)	enrichment	Proteins
Pathway	KEGG	Antigen processing and presentation	4612	1.55912	8	0.00238868	up	HSP90AB1 HSPA1A HSPA4 HSPA5 HSPA8 PDIA3 PSME1 PSME3
Pathway	KEGG	Glycolysis / Gluconeogenesis	10	2.65967	10	0.00313726	up	ALDH2 ALDOA GAPDH GPI LDHA LDHB PGAM1 PGK1 PKM2 TPI1
		Parameters of analyses:			Reference set: SILACproteome.txt
		Chosen organism: Homo sapiens			Number of uploaded IDs in Set: 2515
		Chosen identifier type: symbols			Number of known IDs: 2292
		Chosen significance level: 0.05			Number of known IDs with sequence: 2286
		Chosen p-value adjustment for multiple testing (only for pathways, GO, Transfac): fdr
		Chosen minimum number of genes (in GO-category, pathways, being transcribed by the same transcription factor): 2			Test set Differentially regulated proteins - SuperSILAC.txt
		Chosen number of bins for chromosomes: 200			Size of test set: 135
		Chosen standard deviation (as multiple of chromosome bin size): 2.5			Size of known identifiers in the test set: 134
		Statistical method used: Hypergeometric Distribution test			Number of identifiers with sequence: 134

## Sheet: DIB2_03_LFQProteome
	DIB2 Table 3: Full label-free (LFQ) proteome of nNOS+ and MOCK cells in full medium, serum free starvation (labeled SF) or on rapamycin treatment (labeled +R) for 24h. Data are LOG2-transformed
Majority protein IDs	Protein names	Genenames	Gene names	ANOVA Significant	-Log ANOVA p value	ANOVA q-value	P value	F value	Intensity	Mol. weight [kDa]	MS/MS Count	Score	Peptides	Razor + unique peptides	Unique peptides	Sequence coverage [%]	Unique + razor sequence coverage [%]	Unique sequence coverage [%]	DB_Object_Name	DB_Object_Symbol	GO ID	P-NOS-19-SF - log2	P-NOS20-SF - log2	P-NOS21_SF - log2	P-NOS22_SF - log2	P-NOS23_SF - log2	P-NOS24_SF - log2	P-NOS25+R - log2	P-NOS26+R - log2	P-NOS27+R - log2	P-NOS28+R - log2	P-NOS29+R - log2	P-NOS30+R - log2	P-NOS31-full - log2	P-NOS32-full - log2	P-NOS33-full - log2	P-NOS34-full - log2	P-NOS35-full - log2	P-NOS36-full - log2	P-MOCK01-SF - log2	P-MOCK02-SF - log2	P-MOCK03-SF - log2	P-MOCK04-SF - log2	P-MOCK05-SF - log2	P-MOCK06-SF - log2	P-MOCK07+R - log2	P-MOCK08+R - log2	P-MOCK09+R - log2	P-MOCK10+R - log2
Q9NRG9;F8VZ44;H3BU82	Aladin	AAAS	AAAS	+	5.06517	5.6e-06	0.941	0.265	45759000000	59573	247	32331	16	16	11	441	441	306	Aladin	AAAS	nucleoplasm GO:0005654, cytoplasm GO:0005737, centrosome GO:0005813, nuclear membrane GO:0031965, molecular_function GO:0003674, nucleus GO:0005634, nuclear envelope GO:0005635, nuclear pore GO:0005643, mRNA export from nucleus GO:0006406, tRNA export from nucleus GO:0006409, nucleocytoplasmic transport GO:0006913, mitotic nuclear envelope disassembly GO:0007077, learning GO:0007612, fertilizatio…	33.2492	28.5685	28.6497	30.6211	28.3303	27.8866	29.41	29.5969	29.5016	30.2296	29.2773	28.9334	30.8908	28.5399	30.3037	29.3672	29.8658	29.0543	30.0869	29.9601	30.1098	29.8221	29.8835	29.4277	29.8408	30.038	30.1358	30.1843
Q7RTV5	Thioredoxin-like protein AAED1	AAED1	AAED1	+	5.08126	5.63e-06	2e-06	14.479	741500000	24856	22	14536	1	1	1	35	35	35				28.2352	27.3518	25.611	27.2312	24.8421	24.1042	26.1553	26.6641	27.3051	27.2104	24.5996	24.3547	24.3305	26.9203	25.4615	27.7154	24.8442	24.7532	21.5176	22.9371	20.8597	21.4049	24.9173	21.4424	22.3626	22.9121	21.8667	21.7164
Q6PD74	Alpha- and gamma-adaptin-binding protein p34	AAGAB	AAGAB	+	1.93521	0.00385077	0.00187	5.923	3438800000	34593	29	24496	5	5	4	273	273	187	Alpha- and gamma-adaptin-binding protein p34	AAGAB	protein binding GO:0005515, nucleoplasm GO:0005654, cytoplasm GO:0005737, cytosol GO:0005829, protein transport GO:0015031	22.6706	22.9368	21.9691	24.1868	25.0923	22.6606	21.4411	22.6159	23.21	23.3618	25.0427	21.9267	25.9182	21.742	22.888	23.4042	25.1947	25.4076	24.8676	25.8898	20.142	20.9355	22.799	26.7056	26.9381	21.8045	26.9352	25.0439
A0A096LP25;A0A096LNZ0;Q6ZSR9	Uncharacterized protein FLJ45252	AAK1	AAK1	+	6.70978	0	0.00127	6.307	49110000000	54448	149	2082	14	11	11	446	372	372	AP2-associated protein kinase 1	AAK1	protein kinase activity GO:0004672, ATP binding GO:0005524, protein phosphorylation GO:0006468, protein serine/threonine kinase activity GO:0004674, Notch binding GO:0005112, protein binding GO:0005515, cytoplasm GO:0005737, clathrin-coated pit GO:0005905, endocytosis GO:0006897, extrinsic component of plasma membrane GO:0019897, clathrin-coated vesicle GO:0030136, cell leading edge GO:0031252, r…	29.8997	27.7308	29.6032	30.7474	28.4323	28.6922	28.8927	28.9279	29.1407	27.7724	29.0723	29.538	29.0202	29.3463	29.11	28.8755	29.8476	28.7883	29.8302	30.1199	30.2065	30.9466	30.2028	30.3399	29.1484	29.8758	30.243	30.2145
Q2M2I8;A0A087WUK0;E9PG46	AP2-associated protein kinase 1	AAK1	AAK1	+	16.8578	0	1.14e-08	24.27	129270000000	10388	579	32331	31	31	26	498	498	439	AP2-associated protein kinase 1	AAK1	protein kinase activity GO:0004672, ATP binding GO:0005524, protein phosphorylation GO:0006468, protein serine/threonine kinase activity GO:0004674, Notch binding GO:0005112, protein binding GO:0005515, cytoplasm GO:0005737, clathrin-coated pit GO:0005905, endocytosis GO:0006897, extrinsic component of plasma membrane GO:0019897, clathrin-coated vesicle GO:0030136, cell leading edge GO:0031252, r…	31.3771	31.1108	30.353	30.7106	29.4807	29.7309	29.8442	30.5793	30.0237	30.1319	29.7741	29.2425	29.0914	30.3756	29.7026	30.8477	30.1997	29.866	31.441	31.5911	31.7103	31.6848	31.7286	31.7069	31.911	31.8739	31.6383	31.7206
Q9H7C9;E9PNP3;E9PR47	Mth938 domain-containing protein	AAMDC	AAMDC	+	6.45193	2.71e-06	4.54e-05	10.069	62782000000	13332	127	55557	8	8	8	631	631	631	Mth938 domain-containing protein	AAMDC	protein binding GO:0005515, cytoplasm GO:0005737, negative regulation of apoptotic process GO:0043066, positive regulation of fat cell differentiation GO:0045600, positive regulation of transcription from RNA polymerase II promoter GO:0045944	27.1797	22.8487	26.2443	23.1945	27.8316	28.1117	24.1072	27.6618	24.0951	21.7737	28.3212	28.261	29.1241	21.0155	27.8421	23.3359	28.029	28.67	30.7719	30.5582	31.1559	31.0148	30.2841	31.4124	30.9745	30.4975	30.7214	30.4799
C9JG97;C9JEH3;Q13685;C9JTS3	Angio-associated migratory cell protein	AAMP	AAMP	+	4.30099	3.35e-05	0.000645	6.998	26982000000	44693	103	10213	10	10	10	299	299	299	Angio-associated migratory cell protein	AAMP	cytoplasm GO:0005737, microtubule cytoskeleton GO:0015630, intercellular bridge GO:0045171, protein binding GO:0005515, angiogenesis GO:0001525, plasma membrane GO:0005886, heparin binding GO:0008201, cell surface GO:0009986, positive regulation of endothelial cell migration GO:0010595, smooth muscle cell migration GO:0014909, cell differentiation GO:0030154	27.7673	22.9601	29.7282	26.5043	27.8275	28.7656	23.1463	22.636	25.2511	26.554	28.0955	27.2424	28.1529	26.839	29.0344	25.3729	28.255	28.3631	29.2444	29.5434	29.8097	29.7614	29.8985	29.227	29.0309	28.2772	29.0518	28.4959
A2A2Q9;Q9Y312	Protein AAR2 homolog	AAR2	AAR2	+	3.40208	0.000176259	5.51e-05	9.822	15094000000	45034	129	87941	6	6	6	234	234	234	Protein AAR2 homolog	AAR2	spliceosomal tri-snRNP complex assembly GO:0000244	23.9811	23.8434	23.491	22.6688	27.1931	27.3574	21.9244	23.0991	22.8866	22.5356	27.4997	27.3132	27.357	22.8108	26.3765	23.0725	27.4098	27.8421	28.4354	28.4808	27.658	27.2792	28.6675	28.6538	28.7885	28.6094	28.531	28.8265
P49588	Alanine--tRNA ligase, cytoplasmic	AARS	AARS	+	5.61525	2.17e-06	2.08e-05	11.083	345570000000	10681	1064	32331	38	38	38	55	55	55	Alanine--tRNA ligase, cytoplasmic	AARS	nucleic acid binding GO:0003676, alanine-tRNA ligase activity GO:0004813, ATP binding GO:0005524, alanyl-tRNA aminoacylation GO:0006419, tRNA binding GO:0000049, hair follicle development GO:0001942, aminoacyl-tRNA editing activity GO:0002161, cytoplasm GO:0005737, cytosol GO:0005829, tRNA modification GO:0006400, tRNA aminoacylation for protein translation GO:0006418, regulation of translational…	30.0294	29.2015	30.6635	28.7832	31.7797	31.8445	28.5168	28.6226	28.7382	29.6944	32.3548	31.7858	31.9529	29.1582	32.4831	30.1586	32.6471	32.5319	32.66	32.4337	32.1985	32.6648	32.6796	32.5066	33.1075	33.1452	33.1572	33.1392
Q5JTZ9	Alanine--tRNA ligase, mitochondrial	AARS2	AARS2	+	5.7312	2.24e-06	0.00515	4.953	70548000000	10734	513	32331	30	30	30	452	452	452	Alanine--tRNA ligase, mitochondrial	AARS2	tRNA binding GO:0000049, alanine-tRNA ligase activity GO:0004813, ATP binding GO:0005524, mitochondrion GO:0005739, tRNA modification GO:0006400, zinc ion binding GO:0008270, amino acid binding GO:0016597, mitochondrial respiratory chain complex assembly GO:0033108, mitochondrial alanyl-tRNA aminoacylation GO:0070143, cytosol GO:0005829	31.3202	29.9879	30.0895	30.0519	30.4751	30.3479	29.6198	30.0457	30.1409	29.7738	30.2022	30.6755	30.4979	30.0953	30.2583	29.9245	30.2182	30.2296	30.7361	30.6899	30.7995	30.9272	30.8387	30.8529	30.3535	30.6529	30.3886	30.345
Q9NRN7;E9PLW6	L-aminoadipate-semialdehyde dehydrogenase-phosphopantetheinyl transferase	AASDHPPT	AASDHPPT	+	4.34639	2.77e-05	6.73e-05	9.572	27020000000	35776	116	66892	11	11	11	421	421	421	L-aminoadipate-semialdehyde dehydrogenase-phosphopantetheinyl transferase	AASDHPPT	magnesium ion binding GO:0000287, fatty acid biosynthetic process GO:0006633, holo-[acyl-carrier-protein] synthase activity GO:0008897, protein binding GO:0005515, cytosol GO:0005829, pantothenate metabolic process GO:0015939, lysine biosynthetic process via aminoadipic acid GO:0019878, extracellular exosome GO:0070062	23.7773	22.8629	25.4168	22.9173	28.9655	27.66	26.893	25.4501	23.2621	26.4611	28.2619	27.8119	27.7449	26.2309	26.7521	25.7955	28.2579	28.4747	29.4481	29.224	29.1794	29.0368	29.7334	29.6356	30.0283	28.8366	29.6288	28.0021
Q9NY61	Protein AATF	AATF	AATF	+	4.17543	4.57e-05	0.223	1.745	56926000000	63132	369	22389	19	19	19	464	464	464	Protein AATF	AATF	nucleus GO:0005634, DNA binding transcription factor activity GO:0003700, protein binding GO:0005515, nucleolus GO:0005730, cytoplasm GO:0005737, Golgi apparatus GO:0005794, centrosome GO:0005813, focal adhesion GO:0005925, cellular response to DNA damage stimulus GO:0006974, cell adhesion GO:0007155, regulation of mitotic cell cycle GO:0007346, negative regulation of superoxide anion generation …	26.4828	30.1404	28.9432	30.6216	30.054	29.4287	30.4635	32.0857	29.2981	31.3247	29.9867	29.9354	29.2128	30.5441	29.2629	30.8407	30.4043	29.9329	30.1423	30.3523	30.4919	30.353	30.1369	30.2586	30.066	30.1829	30.5855	30.3138
H3BRN4;H3BNQ7;P80404	4-aminobutyrate aminotransferase, mitochondrial	ABAT	ABAT	+	13.3768	0	0	136.486	68854000000	5814	312	305	19	19	19	542	542	542	4-aminobutyrate aminotransferase, mitochondrial	ABAT	transaminase activity GO:0008483, pyridoxal phosphate binding GO:0030170, 4-aminobutyrate transaminase activity GO:0003867, gamma-aminobutyric acid metabolic process GO:0009448, response to hypoxia GO:0001666, mitochondrion GO:0005739, mitochondrial matrix GO:0005759, aging GO:0007568, copulation GO:0007620, locomotory behavior GO:0007626, gamma-aminobutyric acid biosynthetic process GO:0009449, …	21.6289	22.1027	22.6205	19.65	19.5537	22.3427	23.5344	22.7607	23.6239	23.6662	23.758	21.9817	23.0032	22.9505	21.7311	22.7482	23.3552	21.9217	30.464	31.9442	29.7854	28.9434	31.987	31.8882	31.5009	31.063	31.1821	29.868
J3QSS3;A0A087WXK5;Q9BZC7;E9PGB2	ATP-binding cassette sub-family A member 2	ABCA2	ABCA2		0.811076	0.061619	0.528	0.968	2022100000	26993	7	26251	3	3	3	16	16	16	ATP-binding cassette sub-family A member 2	ABCA2	transporter activity GO:0005215; ATP binding GO:0005524; transport GO:0006810; integral component of membrane GO:0016021; ATPase activity GO:0016887; nucleotide binding GO:0000166; lysosome GO:0005764; lysosomal membrane GO:0005765; endosome GO:0005768; microtubule organizing center GO:0005815; regulation of transcription from RNA polymerase II promoter GO:0006357; lipid metabolic process GO:0006…	22.7181	25.4359	22.0252	25.9098	22.6929	24.7086	25.4031	24.2917	26.3287	26.1225	23.6045	24.5584	29.3087	25.8769	22.0768	25.7462	24.8974	24.0608	23.7001	24.4924	24.0893	23.7563	22.9947	24.645	23.9535	22.2469	26.1422	23.9705
H0Y3H2;Q99758	ATP-binding cassette sub-family A member 3	ABCA3	ABCA3		0.212208	0.378823	0.908	0.333	12555000000	18486	44	76124	9	9	9	91	91	91	ATP-binding cassette sub-family A member 3	ABCA3	transporter activity GO:0005215; ATP binding GO:0005524; transport GO:0006810; integral component of membrane GO:0016021; ATPase activity GO:0016887; lipid transporter activity GO:0005319; extracellular space GO:0005615; plasma membrane GO:0005886; lipid transport GO:0006869; membrane GO:0016020; response to drug GO:0042493; ATPase activity, coupled to transmembrane movement of substances GO:0042…	24.3686	28.9081	29.166	28.7932	22.4215	22.2485	28.6629	28.8663	30.037	29.517	21.8587	22.98	27.1154	26.9771	23.7785	29.0334	27.9085	26.5844	26.4467	28.672	26.8983	27.8581	26.9099	26.7352	28.9977	29.2738	27.0036	28.2462
Q8IZY2	ATP-binding cassette sub-family A member 7	ABCA7	ABCA7	+	1.20644	0.0219151	0.00174	5.995	562340000	23435	16	54554	2	2	2	14	14	14	ATP-binding cassette sub-family A member 7	ABCA7	transporter activity GO:0005215; phagocytosis GO:0006909; integral component of membrane GO:0016021; ATP binding GO:0005524; ATPase activity GO:0016887; Golgi membrane GO:0000139; phagocytic cup GO:0001891; phospholipid transporter activity GO:0005548; Golgi apparatus GO:0005794; plasma membrane GO:0005886; memory GO:0007613; cell surface GO:0009986; positive regulation of cholesterol efflux GO:0…	28.0345	26.5605	25.0249	26.4306	23.7452	21.8526	27.1175	27.4459	27.576	27.4398	22.1137	23.9226	23.9843	26.9886	25.8372	26.8374	23.7333	23.8187	21.5352	23.2325	22.3296	23.435	21.5063	23.4844	22.7606	21.5407	22.6818	22.5205
P08183	Multidrug resistance protein 1	ABCB1	ABCB1	+	14.1915	0	3.63e-14	73.257	110540000000	14148	438	32331	31	31	31	299	299	299	Multidrug resistance protein 1	ABCB1	G2/M transition of mitotic cell cycle GO:0000086; antigen processing and presentation of exogenous protein antigen via MHC class Ib, TAP-dependent GO:0002481; antigen processing and presentation of endogenous peptide antigen via MHC class I via ER pathway, TAP-dependent GO:0002485; antigen processing and presentation of endogenous peptide antigen via MHC class Ib via ER pathway, TAP-dependent GO:…	20.7757	20.223	17.9576	21.0981	23.7594	21.6764	24.8637	19.712	19.3582	20.7032	25.8167	22.0328	23.7477	18.211	21.5872	23.5415	21.955	21.3768	31.7861	31.7747	31.385	31.4252	31.4727	31.5759	31.9476	31.8758	31.6695	31.8757
Q9NRK6	ATP-binding cassette sub-family B member 10, mitochondrial	ABCB10	ABCB10		0.476927	0.160327	0.00416	5.15	7876700000	79147	47	78945	8	8	8	16	16	16	ATP-binding cassette sub-family B member 10, mitochondrial	ABCB10	transporter activity GO:0005215; ATP binding GO:0005524; mitochondrial inner membrane GO:0005743; transport GO:0006810; integral component of mitochondrial membrane GO:0032592; ATPase activity, coupled to transmembrane movement of substances GO:0042626; protein homodimerization activity GO:0042803; transmembrane transport GO:0055085	30.0982	29.0537	30.275	28.6103	27.0016	26.8218	29.3668	29.2445	29.2946	28.7379	26.1717	27.0506	26.6783	28.3788	27.36	28.8433	26.6616	28.603	27.8225	27.6539	27.8899	26.8668	26.401	26.7603	26.5873	27.4197	26.5772	23.1755
O95342	Bile salt export pump	ABCB11	ABCB11	+	1.11932	0.0272233	0	87.785	18696000000	14641	46	19824	1	1	1	13	13	13	Bile salt export pump	ABCB11	transporter activity GO:0005215; ATP binding GO:0005524; plasma membrane GO:0005886; integral component of plasma membrane GO:0005887; bile acid biosynthetic process GO:0006699; transport GO:0006810; sodium-exporting ATPase activity, phosphorylative mechanism GO:0008554; canalicular bile acid transmembrane transporter activity GO:0015126; bile acid-exporting ATPase activity GO:0015432; bile acid …	21.9823	23.6669	23.6389	22.6425	23.6973	24.3442	24.036	22.1727	24.3604	23.4132	22.5053	23.5143	22.1183	24.3982	24.0861	23.0263	22.1398	21.9861	29.031	28.0221	27.5722	26.7766	29.6348	29.6928	29.1251	29.288	29.1162	29.2985
H7BXK9;Q9NP58	ATP-binding cassette sub-family B member 6, mitochondrial	ABCB6	ABCB6	+	2.92348	0.000477406	0.142	2.125	43409000000	77434	232	27457	14	14	14	323	323	323	ATP-binding cassette sub-family B member 6, mitochondrial	ABCB6	ATP binding GO:0005524; integral component of membrane GO:0016021; ATPase activity, coupled to transmembrane movement of substances GO:0042626; transmembrane transport GO:0055085; Golgi membrane GO:0000139; mitochondrion GO:0005739; mitochondrial envelope GO:0005740; mitochondrial outer membrane GO:0005741; mitochondrial inner membrane GO:0005743; endosome GO:0005768; endoplasmic reticulum GO:000…	27.7229	26.3073	29.8727	25.8281	29.9454	29.7713	26.4939	26.2926	30.5504	28.7275	29.4191	30.0334	30.1162	27.6119	29.9507	29.1755	29.9022	29.1572	30.0015	30.8299	29.8757	30.2143	29.5213	29.9491	29.7368	30.8285	30.5288	29.4195
A0A087WW65;O75027;B4DGL8	ATP-binding cassette sub-family B member 7, mitochondrial	ABCB7	ABCB7	+	1.89595	0.00419327	0.347	1.36	23298000000	78287	227	24459	12	12	12	206	206	206	ATP-binding cassette sub-family B member 7, mitochondrial	ABCB7	ATP binding GO:0005524; integral component of membrane GO:0016021; ATPase activity, coupled to transmembrane movement of substances GO:0042626; transmembrane transport GO:0055085; mitochondrion GO:0005739; mitochondrial inner membrane GO:0005743; transport GO:0006810; cellular iron ion homeostasis GO:0006879; heme transporter activity GO:0015232; heme transport GO:0015886	26.704	24.9047	29.4509	27.2823	30.1216	29.3516	27.9689	25.2812	26.3078	25.368	29	29.1985	29.7413	27.682	29.3415	23.5592	28.9668	28.5387	29.4915	28.9483	28.9231	28.962	28.7995	29.1118	28.8867	28.115	28.7457	29.3748
Q9NUT2	ATP-binding cassette sub-family B member 8, mitochondrial	ABCB8	ABCB8	+	2.68738	0.000733835	6.13e-06	12.785	12897000000	79988	172	14811	14	14	14	184	184	184	ATP-binding cassette sub-family B member 8, mitochondrial	ABCB8	ATP binding GO:0005524; nucleus GO:0005634; nucleolus GO:0005730; mitochondrion GO:0005739; integral component of membrane GO:0016021; ATPase activity, coupled to transmembrane movement of substances GO:0042626; transmembrane transport GO:0055085; transporter activity GO:0005215; mitochondrial envelope GO:0005740; mitochondrial inner membrane GO:0005743; transport GO:0006810; membrane GO:0016020;…	29.5351	28.4095	28.8607	28.8754	29.008	27.5452	28.6439	28.3024	30.187	28.9133	28.6719	27.9501	28.9446	29.8272	28.6392	29.8205	28.4633	28.2993	28.6744	28.0897	28.5318	28.5193	27.4761	28.4495	26.8712	27.3273	26.8814	27.1033
P33527;I3L4X2;A0A0A0MS99	Multidrug resistance-associated protein 1	ABCC1	ABCC1		0.343691	0.243491	1.79e-12	52.94	96304000000	17159	740	32331	50	50	48	425	425	415	Multidrug resistance-associated protein 1	ABCC1	ATP binding GO:0005524; integral component of membrane GO:0016021; ATPase activity, coupled to transmembrane movement of substances GO:0042626; transmembrane transport GO:0055085; transporter activity GO:0005215; plasma membrane GO:0005886; integral component of plasma membrane GO:0005887; leukotriene metabolic process GO:0006691; transport GO:0006810; cobalamin metabolic process GO:0009235; coba…	32.8198	32.1433	32.6292	31.6254	31.8329	31.6504	32.0119	31.7841	32.8753	31.9975	31.5989	31.9862	31.9939	32.1176	31.6089	31.6296	31.8466	31.6826	30.4963	30.3511	30.6049	30.4117	30.4842	30.4025	30.299	30.341	30.1701	30.7315
Q5T3U5	Multidrug resistance-associated protein 7	ABCC10	ABCC10	+	0.999796	0.0370423	0.17	1.972	161500000	16163	1	18821	1	1	1	15	15	15	Multidrug resistance-associated protein 7	ABCC10	ATP binding GO:0005524; integral component of membrane GO:0016021; ATPase activity, coupled to transmembrane movement of substances GO:0042626; transmembrane transport GO:0055085; lysosomal membrane GO:0005765; plasma membrane GO:0005886; ATPase-coupled anion transmembrane transporter activity GO:0043225; anion transmembrane transport GO:0098656	23.9339	22.4542	22.5164	21.4762	22.67	22.6804	25.3011	25.3425	21.8366	24.5518	22.9026	23.8958	25.8365	23.4668	23.4284	23.9966	21.9924	22.799	23.8585	22.3596	22.6138	24.0918	22.2597	22.5829	22.174	22.0306	22.5051	22.7813
O15438	Canalicular multispecific organic anion transporter 2	ABCC3	ABCC3	+	7.16888	0	1.6e-13	64.869	26979000000	16934	161	25701	26	24	24	225	214	214	Canalicular multispecific organic anion transporter 2	ABCC3	ATP binding GO:0005524; integral component of plasma membrane GO:0005887; ATPase activity, coupled to transmembrane movement of substances GO:0042626; transmembrane transport GO:0055085; plasma membrane GO:0005886; transport GO:0006810; organic anion transmembrane transporter activity GO:0008514; bile acid-exporting ATPase activity GO:0015432; bile acid and bile salt transport GO:0015721; membran…	29.3348	31.619	30.0947	30.0923	31.2199	30.6569	29.5654	32.2974	31.3179	30.8368	29.8464	31.104	31.3178	30.1511	31.0177	30.5758	30.8424	30.714	27.4474	26.1206	25.0456	25.746	26.0288	25.1158	27.4363	24.8094	26.3925	25.1369
O15439	Multidrug resistance-associated protein 4	ABCC4	ABCC4		0.345024	0.242474	7.97e-06	12.405	19058000000	14952	157	21644	21	20	20	205	20	20	Multidrug resistance-associated protein 4	ABCC4	platelet degranulation GO:0002576; ATP binding GO:0005524; plasma membrane GO:0005886; biological_process GO:0008150; ATPase activity, coupled to transmembrane movement of ions, phosphorylative mechanism GO:0015662; membrane GO:0016020; integral component of membrane GO:0016021; basolateral plasma membrane GO:0016323; 15-hydroxyprostaglandin dehydrogenase (NAD+) activity GO:0016404; platelet dens…	29.6685	30.0016	29.1772	28.9385	29.5673	29.2873	29.4444	29.5962	29.8864	29.8096	28.7726	29.9858	29.5464	29.6923	27.9715	29.3396	29.5712	28.8321	28.1633	28.7088	28.0943	27.9509	28.1623	28.1605	28.4225	28.9052	27.7559	28.2789
P33897	ATP-binding cassette sub-family D member 1	ABCD1	ABCD1	+	8.66159	0	3.09e-07	17.622	37696000000	82936	175	13739	16	16	15	301	301	286	ATP-binding cassette sub-family D member 1	ABCD1	ATP binding GO:0005524; peroxisomal membrane GO:0005778; fatty acid beta-oxidation GO:0006635; integral component of membrane GO:0016021; ATPase activity, coupled to transmembrane movement of substances GO:0042626; transmembrane transport GO:0055085; transporter activity GO:0005215; long-chain fatty acid transporter activity GO:0005324; long-chain fatty acid transporter activity GO:0005324; prote…	33.1606	32.605	31.3528	32.3544	29.7193	29.8157	31.7208	32.2475	32.7957	32.6076	30.1147	29.9325	30.1129	31.6473	30.1162	31.7077	29.3272	29.9839	28.4971	28.7304	28.5769	28.7013	28.8294	28.6291	28.5596	28.6776	28.4531	28.8049
Q9UBJ2	ATP-binding cassette sub-family D member 2	ABCD2	ABCD2	+	9.39621	0	6.05e-06	12.805	6564200000	83232	47	20196	12	11	11	246	231	231	ATP-binding cassette sub-family D member 2	ABCD2	very long-chain fatty acid metabolic process GO:0000038; long-chain fatty acid transporter activity GO:0005324; protein binding GO:0005515; ATP binding GO:0005524; peroxisome GO:0005777; peroxisomal membrane GO:0005778; cytosol GO:0005829; fatty acid beta-oxidation GO:0006635; long-chain fatty acid transport GO:0015909; integral component of membrane GO:0016021; positive regulation of fatty acid …	26.9691	27.0557	25.3185	26.553	23.1985	25.4659	26.8814	25.7654	25.5411	23.9086	25.646	24.7199	25.0846	24.5481	22.1457	23.0062	23.0193	24.9871	27.22	27.7033	27.0207	27.744	25.7173	25.8194	28.3039	27.5528	27.8009	27.1981
P28288	ATP-binding cassette sub-family D member 3	ABCD3	ABCD3		0.399531	0.203252	7.55e-06	12.484	118430000000	75475	523	32331	23	23	23	405	405	405	ATP-binding cassette sub-family D member 3	ABCD3	long-chain fatty acid transporter activity GO:0005324; protein binding GO:0005515; ATP binding GO:0005524; mitochondrial inner membrane GO:0005743; peroxisome GO:0005777; peroxisomal membrane GO:0005778; peroxisomal matrix GO:0005782; cytosol GO:0005829; fatty acid biosynthetic process GO:0006633; fatty acid beta-oxidation GO:0006635; peroxisome organization GO:0007031; response to organic cyclic…	32.8148	34.7427	32.6534	33.2605	31.5998	31.4097	32.7725	34.505	33.9139	33.8851	31.6931	31.4916	31.7179	32.0892	31.0296	33.2122	31.2706	31.4866	30.1927	30.5523	30.7462	31.2458	30.4152	30.4402	30.6234	30.7817	30.4926	30.706
O14678	ATP-binding cassette sub-family D member 4	ABCD4	ABCD4		0.623381	0.104463	0.519	0.987	1995400000	68597	39	93188	3	3	3	73	73	73	ATP-binding cassette sub-family D member 4	ABCD4	ATP binding GO:0005524; integral component of membrane GO:0016021; ATPase activity, coupled to transmembrane movement of substances GO:0042626; transmembrane transport GO:0055085; ATPase activity GO:0016887; lysosomal membrane GO:0005765; peroxisome GO:0005777; peroxisomal membrane GO:0005778; endoplasmic reticulum membrane GO:0005789; cobalamin metabolic process GO:0009235; ATP-binding cassette …	23.2611	24.2355	24.6537	20.8799	25.541	25.9711	22.5877	25.2253	24.0501	24.9285	25.8033	25.6823	26.7695	22.2398	25.9155	21.9228	25.7284	25.3059	25.8138	26.0077	25.2989	25.5232	24.9955	25.275	25.3283	25.9734	25.2632	25.4494
H0Y990		ABCE1	ABCE1		0.369531	0.223594	0.703	0.675	347340000	16236	2	39818	7	1	1	565	95	95	ATP-binding cassette sub-family E member 1	ABCE1	ATP binding GO:0005524, ATPase activity GO:0016887, protein binding GO:0005515, cytoplasm GO:0005737, mitochondrion GO:0005739, mitochondrial matrix GO:0005759, RNA catabolic process GO:0006401, ribonuclease inhibitor activity GO:0008428, response to virus GO:0009615, membrane GO:0016020, viral process GO:0016032, negative regulation of catalytic activity GO:0043086, transmembrane transport GO:00…	24.4466	23.5661	23.3544	24.4284	23.343	22.1838	23.4999	23.2879	24.1198	23.3498	22.2823	23.6569	21.4006	22.9318	23.3248	23.93	21.1407	25.1989	22.6836	24.8196	24.1117	21.1943	24.4733	24.2243	21.2281	23.6619	23.645	23.489
P61221;D6R9I9	ATP-binding cassette sub-family E member 1	ABCE1	ABCE1	+	6.41629	2.69e-06	3.7e-06	13.539	311150000000	67314	995	32331	29	29	23	581	581	466	ATP-binding cassette sub-family E member 1	ABCE1	ATP binding GO:0005524, ATPase activity GO:0016887, protein binding GO:0005515, cytoplasm GO:0005737, mitochondrion GO:0005739, mitochondrial matrix GO:0005759, RNA catabolic process GO:0006401, ribonuclease inhibitor activity GO:0008428, response to virus GO:0009615, membrane GO:0016020, viral process GO:0016032, negative regulation of catalytic activity GO:0043086, transmembrane transport GO:00…	30.6952	31.7019	31.1941	32.4616	32.2329	32.3033	31.9315	30.9944	30.8409	31.1193	32.0303	32.0483	31.7722	32.2507	32.127	32.1859	32.5355	32.2456	32.977	33.054	32.7113	32.3731	32.6436	32.7779	32.932	32.9514	32.8648	32.7437
Q8NE71;H0YGW7	ATP-binding cassette sub-family F member 1	ABCF1	ABCF1	+	9.12917	0	0.263	1.601	311110000000	95925	1122	32331	42	42	42	551	551	551	ATP-binding cassette sub-family F member 1	ABCF1	ATP binding GO:0005524; ATPase activity GO:0016887; cytoplasm GO:0005737; protein binding GO:0005515; nuclear envelope GO:0005635; nucleoplasm GO:0005654; cytosol GO:0005829; ribosome GO:0005840; translation GO:0006412; translational initiation GO:0006413; inflammatory response GO:0006954; translation factor activity, RNA binding GO:0008135; translation activator activity GO:0008494; membrane GO:…	33.6673	33.6372	32.8619	33.8165	32.3743	32.581	33.5476	34.1737	33.0298	33.611	32.2091	32.1472	32.1013	33.2565	32.3897	33.5594	32.1027	32.2047	32.7118	32.688	32.7034	32.6774	32.825	32.8026	32.4904	32.5807	32.5004	32.5571
Q9UG63;C9JHK9;C9JZV3	ATP-binding cassette sub-family F member 2	ABCF2	ABCF2	+	2.39258	0.00138997	0.000339	7.687	227810000000	71289	947	32331	36	36	36	549	549	549	ATP-binding cassette sub-family F member 2	ABCF2	ATP binding GO:0005524, ATPase activity GO:0016887, transporter activity GO:0005215, mitochondrial envelope GO:0005740, transport GO:0006810, membrane GO:0016020, ATP-binding cassette (ABC) transporter complex GO:0043190	31.3473	34.4357	32.6739	33.1139	32.3287	32.3818	32.905	33.5164	33.1165	33.367	32.4269	32.4442	32.5989	33.3826	32.7316	33.6061	32.5139	32.8695	31.6244	31.8117	31.742	31.6522	31.4354	31.5854	32.0725	31.702	31.9883	31.9765
Q9NUQ8	ATP-binding cassette sub-family F member 3	ABCF3	ABCF3	+	7.00607	0	4.39e-06	13.284	37412000000	79744	160	94349	15	15	15	302	302	302	ATP-binding cassette sub-family F member 3	ABCF3	protein binding GO:0005515, ATP binding GO:0005524, membrane GO:0016020, ATPase activity GO:0016887, defense response to virus GO:0051607	24.8204	25.9788	27.1163	27.9724	28.7776	26.8717	26.3965	26.3064	26.6235	25.1678	27.527	25.0975	29.2884	23.8432	29.0798	28.3868	29.3959	28.1117	30.382	30.2923	30.3087	29.7899	29.5611	29.7625	30.1959	29.9388	29.6961	30.2113
Q9NUJ1	Mycophenolic acid acyl-glucuronide esterase, mitochondrial	ABHD10	ABHD10	+	1.6942	0.00668177	0.367	1.31	100050000000	33932	546	18983	16	16	16	542	542	542	Mycophenolic acid acyl-glucuronide esterase, mitochondrial	ABHD10	hydrolase activity, hydrolyzing O-glycosyl compounds GO:0004553; mitochondrion GO:0005739; mitochondrial matrix GO:0005759; cytosol GO:0005829; glucuronoside catabolic process GO:0019391; cellular glucuronidation GO:0052695	26.7797	25.8542	28.8978	25.992	32.432	32.2999	28.3438	27.7141	27.1283	28.0961	32.2627	32.474	31.3779	29.045	30.5232	26.6236	30.6135	31.9087	31.2847	30.6573	29.3334	29.9354	31.6222	31.8878	30.4	30.585	30.2975	30.7813
Q8NFV4	Alpha/beta hydrolase domain-containing protein 11	ABHD11	ABHD11	+	1.15598	0.0248837	0.528	0.968	34540000000	3469	167	13261	7	7	7	311	311	311	Protein ABHD11	ABHD11	molecular_function GO:0003674, cellular_component GO:0005575, mitochondrion GO:0005739, biological_process GO:0008150, hydrolase activity GO:0016787	27.3068	23.2397	28.4753	26.3074	30.5835	30.491	26.9032	26.1236	26.9531	25.647	30.5753	30.8516	31.1224	27.6361	30.6907	26.6172	29.9105	30.3138	29.162	29.5094	28.3946	29.4686	28.9473	28.5739	29.8615	28.9127	29.2715	28.8678
Q8N2K0	Monoacylglycerol lipase ABHD12	ABHD12	ABHD12		0.753889	0.0721425	1.59e-06	14.854	19851000000	45096	210	13048	14	14	14	445	445	445	Monoacylglycerol lipase ABHD12	ABHD12	acylglycerol lipase activity GO:0047372, integral component of membrane GO:0016021, plasma membrane GO:0005886, phosphatidylserine catabolic process GO:0006660, adult walking behavior GO:0007628, response to auditory stimulus GO:0010996, AMPA glutamate receptor complex GO:0032281, acylglycerol catabolic process GO:0046464	32.3965	30.7991	29.3008	29.8468	29.3915	28.8321	31.4477	31.1394	30.8416	30.0841	29.2146	29.5877	29.6235	30.2382	29.2931	29.5563	29.4502	28.2909	28.57	27.2841	26.7672	27.5832	26.7788	28.1948	28.4622	27.63	28.1583	28.1104
Q7L211	Alpha/beta hydrolase domain-containing protein 13	ABHD13	ABHD13		0.240978	0.343024	0.552	0.926	395070000	38548	12	25283	1	1	1	86	86	86	Protein ABHD13	ABHD13	membrane GO:0016020, integral component of membrane GO:0016021, hydrolase activity GO:0016787	25.3876	22.3025	22.0161	25.3012	23.5565	23.3831	23.989	24.007	22.9858	23.7534	25.2017	23.5372	23.1611	22.437	22.7205	23.0576	23.6595	23.6342	23.8285	24.0413	23.4963	22.5223	23.0614	23.5701	22.0175	23.7316	23.985	23.6842
Q96IU4;F8W9U3;B4DQI4	Alpha/beta hydrolase domain-containing protein 14B	ABHD14B	ABHD14B	+	2.36424	0.00147446	0.000468	7.342	29252000000	22345	89	66747	5	5	5	405	405	405	Protein ABHD14B	ABHD14B	hydrolase activity GO:0016787, nucleus GO:0005634, nucleolus GO:0005730, cytoplasm GO:0005737, protein binding GO:0005515, cytosol GO:0005829, positive regulation of transcription from RNA polymerase II promoter GO:0045944, 3'-phosphoadenosine 5'-phosphosulfate metabolic process GO:0050427, extracellular exosome GO:0070062	23.0475	23.2085	26.9691	23.3595	27.9668	28.6752	24.4004	22.137	24.9565	23.658	28.5508	28.8975	29.2246	25.4161	29.856	25.4079	28.5522	28.6656	29.4628	29.5047	30.2487	29.7764	29.6127	29.6175	29.9254	29.1905	28.3416	29.639
O95870	Abhydrolase domain-containing protein 16A	ABHD16A	ABHD16A		0.133812	0.50565	1.51e-07	18.956	17300000000	63243	97	18883	8	8	8	19	19	19	HLA-B associated transcript 5, isoform CRA_b; Protein ABHD16A	ABHD16A	integral component of membrane GO:0016021, protein binding GO:0005515, hydrolase activity GO:0016787	29.5259	30.1309	30.2314	29.0983	29.6724	29.2295	30.3361	29.6246	30.1192	29.9379	28.6578	28.7748	29.5331	30.1152	29.0003	28.8989	28.3924	28.2771	28.1816	27.7402	28.1534	28.2408	28.2961	28.0524	27.9523	27.7535	27.455	27.7407
K7EQ25;Q96GS6	Alpha/beta hydrolase domain-containing protein 17A	ABHD17A	ABHD17A	+	2.73725	0.000668696	0.278	1.553	358810000	24534	4	39742	1	1	1	49	49	49	Protein ABHD17A	ABHD17A	protein binding GO:0005515, extracellular region GO:0005576, biological_process GO:0008150, membrane GO:0016020, hydrolase activity GO:0016787	24.8991	23.2942	24.6742	23.3825	24.6513	23.2073	21.9393	23.3587	24.0571	22.2319	21.4354	22.8947	24.0195	24.348	24.3144	23.0842	21.1836	24.9978	24.0518	24.0812	23.7998	24.9108	22.8961	24.3308	25.3082	23.0123	22.7938	24.0616
Q5VST6	Alpha/beta hydrolase domain-containing protein 17B	ABHD17B	ABHD17B		0.601096	0.111368	0.489	1.044	681650000	32214	21	12252	3	3	3	153	153	153	Protein ABHD17B	ABHD17B	extracellular region GO:0005576, membrane GO:0016020, hydrolase activity GO:0016787	23.9426	24.4424	24.9034	23.334	25.169	24.3316	22.8812	23.7249	23.3073	24.7207	24.8451	24.6633	24.8554	22.0274	23.6984	25.0508	23.4933	24.4556	23.8518	23.6033	23.0799	22.7296	23.3674	24.4499	24.093	23.7999	23.6811	23.8418
Q6PCB6	Alpha/beta hydrolase domain-containing protein 17C	ABHD17C	ABHD17C		0.606734	0.109567	0.0064	4.756	309040000	3583	9	11814	1	1	1	33	33	33	Protein ABHD17C	ABHD17C	hydrolase activity GO:0016787	22.9647	24.4311	24.7758	23.7632	24.3978	23.0283	23.1478	23.5708	22.1551	23.0782	23.4028	23.7732	24.5902	22.7195	23.7757	23.2452	24.5343	24.2388	22.5885	22.9398	23.1364	24.3008	22.5968	24.1269	22.5317	21.7404	22.3185	24.2952
Q8WTS1	1-acylglycerol-3-phosphate O-acyltransferase ABHD5	ABHD5	ABHD5	+	6.70369	0	0.000198	8.299	2693800000	39095	53	13999	4	4	4	189	189	189	1-acylglycerol-3-phosphate O-acyltransferase ABHD5	ABHD5	proteolysis GO:0006508, peptidase activity GO:0008233, 1-acylglycerol-3-phosphate O-acyltransferase activity GO:0003841, nucleus GO:0005634, cytoplasm GO:0005737, lipid droplet GO:0005811, cytosol GO:0005829, fatty acid metabolic process GO:0006631, phosphatidic acid biosynthetic process GO:0006654, negative regulation of sequestering of triglyceride GO:0010891, positive regulation of triglycerid…	23.6734	23.9506	23.3766	24.5337	24.2122	24.798	24.6657	21.5111	24.9008	21.6303	25.0302	25.3832	24.632	25.6819	24.5993	24.4189	25.7564	24.3466	25.4791	26.3758	25.9246	26.5169	25.636	26.3573	25.4775	25.9229	26.1467	26.5357
Q9BV23;A0A087X2C5;C9JNE7;C9J010	Monoacylglycerol lipase ABHD6	ABHD6	ABHD6		0.306501	0.274897	0.952	0.238	4949300000	3833	44	21809	6	6	6	231	231	231	Monoacylglycerol lipase ABHD6	ABHD6	integral component of membrane GO:0016021, phospholipase activity GO:0004620, mitochondrion GO:0005739, plasma membrane GO:0005886, phospholipid catabolic process GO:0009395, negative regulation of cell migration GO:0030336, AMPA glutamate receptor complex GO:0032281, acylglycerol catabolic process GO:0046464, positive regulation of lipid biosynthetic process GO:0046889, acylglycerol lipase activ…	26.8659	22.109	22.6706	22.0323	28.0945	28.8673	25.0585	23.5581	23.7963	22.3898	28.4423	28.7756	27.7451	23.6686	26.2403	23.3734	28.6083	27.5735	25.0608	24.1324	25.2117	26.404	25.8475	26.5305	25.6713	24.4544	24.8149	25.3927
B6VEX4;A0A0A0MRT6;Q8IZP0	Abl interactor 1	ABI1	ABI1	+	3.25254	0.000234141	0.817	0.491	67571000000	43294	320	10334	17	17	12	45	45	356	Abl interactor 1	ABI1	cytoplasm GO:0005737, protein tyrosine kinase activator activity GO:0030296, positive regulation of protein tyrosine kinase activity GO:0061098, somitogenesis GO:0001756, protein binding GO:0005515, intracellular GO:0005622, nucleus GO:0005634, endoplasmic reticulum GO:0005783, cytosol GO:0005829, cytoskeleton GO:0005856, movement of cell or subcellular component GO:0006928, transmembrane recepto…	28.4028	31.3112	30.7549	31.2346	30.0708	30.3294	29.4555	31.2998	31.4439	31.8445	30.4642	30.4586	30.1447	29.7809	30.483	31.469	30.723	30.7882	30.2745	30.2793	30.407	30.2787	30.4634	30.3823	30.3392	30.2569	30.5378	30.2217
E7EW77;E7EP65;A0A0C4DG21;F8WAL6;Q9NYB9;E9PEZ7	Abl interactor 2	ABI2	ABI2	+	11.7468	0	0.00132	6.269	29879000000	52789	216	10732	15	10	10	292	215	215	Abl interactor 2	ABI2	cytoplasm GO:0005737, actin polymerization or depolymerization GO:0008154, DNA binding GO:0003677, protein binding GO:0005515, cytosol GO:0005829, cytoskeleton GO:0005856, movement of cell or subcellular component GO:0006928, cytoskeleton organization GO:0007010, cytoskeletal adaptor activity GO:0008093, viral process GO:0016032, cell migration GO:0016477, Rac protein signal transduction GO:00166…	29.5704	30.6359	29.8903	28.9521	27.2722	28.1101	28.4476	28.3439	28.003	29.6616	28.1195	27.8865	27.9839	28.6127	27.8009	28.6028	27.9282	27.2743	29.4198	29.4021	29.2802	29.6922	29.8282	29.5703	29.4723	28.9627	29.5655	29.3414
Q9P2A4	ABI gene family member 3	ABI3	ABI3		0.697946	0.0846446	0.0114	4.243	191130000	39035	6	25079	2	2	2	82	82	82	ABI gene family member 3	ABI3	protein binding GO:0005515, intracellular GO:0005622, cytoplasm GO:0005737, movement of cell or subcellular component GO:0006928, membrane GO:0016020, lamellipodium GO:0030027, regulation of cell migration GO:0030334, peptidyl-tyrosine phosphorylation GO:0018108	24.3865	25.9432	25.0261	23.6408	22.4858	23.6864	22.461	24.4042	23.9695	23.6708	24.2559	22.9097	23.44	23.8446	25.0573	23.0536	24.5189	24.85	23.0757	21.3057	25.0794	22.9813	21.7037	22.283	22.607	23.3113	23.1938	21.3644
P00519	Tyrosine-protein kinase ABL1	ABL1	ABL1	+	6.65817	2.87e-06	0.154	2.055	3564300000	12287	53	1111	8	4	4	93	56	56	Tyrosine-protein kinase ABL1	ABL1	magnesium ion binding GO:0000287; B-1 B cell homeostasis GO:0001922; positive regulation of protein phosphorylation GO:0001934; B cell proliferation involved in immune response GO:0002322; transitional one stage B cell differentiation GO:0002333; DNA binding GO:0003677; actin monomer binding GO:0003785; nicotinate-nucleotide adenylyltransferase activity GO:0004515; protein kinase activity GO:0004…	27.1921	27.1839	25.4119	26.2358	25.5301	26.0776	26.3039	26.9967	27.1161	27.1716	26.1482	26.1893	24.3987	26.9091	25.8164	26.3294	26.3788	26.3547	24.9307	25.6646	26.0106	25.4809	26.2723	25.9006	25.991	26.1384	25.9853	26.4299
P42684	Abelson tyrosine-protein kinase 2	ABL2	ABL2	+	6.1675	2.5e-06	0.00154	6.113	14160000000	12834	96	40992	12	12	8	124	124	89	Abelson tyrosine-protein kinase 2	ABL2	magnesium ion binding GO:0000287, actin monomer binding GO:0003785, protein kinase activity GO:0004672, protein tyrosine kinase activity GO:0004713, non-membrane spanning protein tyrosine kinase activity GO:0004715, protein binding GO:0005515, ATP binding GO:0005524, cytosol GO:0005829, cellular protein modification process GO:0006464, cell adhesion GO:0007155, signal transduction GO:0007165, tra…	29.0332	26.6738	26.7524	28.7548	27.2011	27.8269	27.4552	24.99	25.5998	26.6504	27.4234	27.0763	29.246	29.0985	28.9211	29.062	27.5203	27.6972	27.4026	28.6437	29.0392	28.4269	27.7101	27.8395	27.2573	27.547	28.3402	27.5333
O14639	Actin-binding LIM protein 1	ABLIM1	ABLIM1	+	10.4279	0	6.91e-08	20.478	81145000000	87687	377	30345	30	30	1	483	483	18	Actin-binding LIM protein 1	ABLIM1	actin binding GO:0003779, cytoskeleton organization GO:0007010, zinc ion binding GO:0008270, stress fiber GO:0001725, protein binding GO:0005515, cytoplasm GO:0005737, visual perception GO:0007601, animal organ morphogenesis GO:0009887, actin cytoskeleton GO:0015629, lamellipodium GO:0030027, lamellipodium assembly GO:0030032, cilium assembly GO:0060271	23.5205	31.0572	27.2654	26.923	27.0203	27.881	28.9382	25.5713	28.0747	27.8671	25.8413	26.0982	26.4474	28.3793	24.5098	25.8466	26.9767	26.8238	31.3127	31.3049	31.1981	31.3984	31.262	31.1671	31.3798	31.1155	31.2929	30.9623
A0A0C4DGA7;O94929	Actin-binding LIM protein 3	ABLIM3	ABLIM3	+	2.12033	0.00245579	0.541	0.944	7674800000	74167	43	42913	5	5	4	72	72	62	Actin-binding LIM protein 3	ABLIM3	actin binding GO:0003779; cytoskeleton organization GO:0007010; transcription, DNA-templated GO:0006351; zinc ion binding GO:0008270; actin cytoskeleton organization GO:0030036; stress fiber GO:0001725; protein binding GO:0005515; cytoplasm GO:0005737; lamellipodium GO:0030027; lamellipodium assembly GO:0030032; cilium assembly GO:0060271; positive regulation of transcription from RNA polymerase …	23.4261	23.6497	27.8244	28.7085	27.0774	26.4297	28.8671	28.7853	21.13	24.1664	24.0369	26.6128	24.3363	28.0462	28.0379	28.1005	23.5699	27.9474	27.8474	27.2776	26.4757	26.1625	27.7898	27.2012	27.4961	27.0013	27.2545	27.281
Q12979;B7Z683	Active breakpoint cluster region-related protein	ABR	ABR	+	1.52277	0.0100075	0.375	1.29	8180800000	97597	53	69233	13	12	12	204	192	192	Active breakpoint cluster region-related protein	ABR	Rho guanyl-nucleotide exchange factor activity GO:0005089, intracellular GO:0005622, regulation of Rho protein signal transduction GO:0035023, intracellular signal transduction GO:0035556, positive regulation of GTPase activity GO:0043547, GTPase activator activity GO:0005096, signal transduction GO:0007165, negative regulation of cellular extravasation GO:0002692, guanyl-nucleotide exchange fact…	25.0045	27.1368	29.1334	28.3683	26.9735	27.3503	22.4415	23.708	28.1958	28.2381	27.1233	27.3846	26.9731	28.7723	27.3676	30.1511	27.6795	27.4159	26.6938	26.5221	26.8834	27.9656	27.6698	26.8962	26.967	26.6845	27.3127	26.989
Q9P1F3	Costars family protein ABRACL	ABRACL	ABRACL	+	5.1209	3.79e-06	0.00208	5.815	43875000000	90564	169	62594	4	4	4	667	667	667				29.4961	28.0781	30.3593	28.0165	29.384	29.1403	28.9373	27.3758	28.5444	27.5126	29.0158	28.9854	29.3866	28.9327	29.8352	29.5826	30.1194	29.515	30.026	29.6323	30.4513	30.827	29.8941	29.938	29.7163	29.974	30.0177	30.0498
Q9ULW3	Activator of basal transcription 1	ABT1	ABT1	+	6.51482	2.76e-06	0.0142	4.053	22855000000	31079	55	39784	6	6	6	232	232	232	Activator of basal transcription 1	ABT1	nucleotide binding GO:0000166; endonucleolytic cleavage in ITS1 to separate SSU-rRNA from 5.8S rRNA and LSU-rRNA from tricistronic rRNA transcript (SSU-rRNA, 5.8S rRNA, LSU-rRNA) GO:0000447; endonucleolytic cleavage to generate mature 5'-end of SSU-rRNA from (SSU-rRNA, 5.8S rRNA, LSU-rRNA) GO:0000472; endonucleolytic cleavage in 5'-ETS of tricistronic rRNA transcript (SSU-rRNA, 5.8S rRNA, LSU-rRN…	26.4118	28.343	26.3993	28.9383	28.064	28.0185	24.231	28.2451	27.0233	23.1047	27.7309	28.0695	21.7946	29.214	28.0346	27.7487	27.8015	28.0596	28.8522	29.2201	29.3159	29.1485	29.5031	28.9913	29.1579	29.3437	28.2282	29.3818
P09110;C9JDE9;H7C131;H0Y4D4	3-ketoacyl-CoA thiolase, peroxisomal	ACAA1	ACAA1		0.0570443	0.696562	6.89e-06	12.613	85489000000	44292	654	32331	19	19	19	639	639	639	3-ketoacyl-CoA thiolase, peroxisomal	ACAA1	metabolic process GO:0008152; transferase activity, transferring acyl groups other than amino-acyl groups GO:0016747; intracellular membrane-bounded organelle GO:0043231; very long-chain fatty acid metabolic process GO:0000038; acetyl-CoA C-acyltransferase activity GO:0003988; protein binding GO:0005515; peroxisome GO:0005777; peroxisomal matrix GO:0005782; fatty acid beta-oxidation GO:0006635; b…	32.0699	30.4271	32.1692	31.0407	32.4466	32.4513	31.2483	31.0166	31.494	30.6826	32.1597	32.3744	31.9356	30.5403	30.918	30.9922	31.5101	32.1321	29.8123	29.5586	29.3903	28.8616	30.6601	30.5328	29.8904	29.6545	30.119	29.5364
P42765;A0A0B4J2A4;K7EME0	3-ketoacyl-CoA thiolase, mitochondrial	ACAA2	ACAA2	+	2.35259	0.0015091	0.126	2.219	852040000000	41924	1938	32331	29	29	27	829	829	758	3-ketoacyl-CoA thiolase, mitochondrial	ACAA2	metabolic process GO:0008152; transferase activity, transferring acyl groups other than amino-acyl groups GO:0016747; acetyl-CoA C-acyltransferase activity GO:0003988; protein binding GO:0005515; mitochondrion GO:0005739; mitochondrial inner membrane GO:0005743; fatty acid metabolic process GO:0006631; cholesterol biosynthetic process GO:0006695; RNA binding GO:0003723; extracellular exosome GO:0…	34.1322	33.3855	32.837	33.9819	34.8156	34.6617	34.051	33.4681	33.6043	33.2626	34.495	35.0276	34.9266	33.5919	34.5187	33.8123	34.8068	34.6105	34.3469	34.4735	34.2004	34.2736	34.0491	34.2707	33.9714	33.4331	33.3623	33.6048
K7ER88		ACAA2	ACAA2		0.141385	0.490807	0.733	0.628	805370000	75987	13	17969	3	1	1	639	25	25	3-ketoacyl-CoA thiolase, mitochondrial	ACAA2	metabolic process GO:0008152; transferase activity, transferring acyl groups other than amino-acyl groups GO:0016747; acetyl-CoA C-acyltransferase activity GO:0003988; protein binding GO:0005515; mitochondrion GO:0005739; mitochondrial inner membrane GO:0005743; fatty acid metabolic process GO:0006631; cholesterol biosynthetic process GO:0006695; RNA binding GO:0003723; extracellular exosome GO:0…	24.6629	22.8277	22.8941	22.3571	25.7736	24.7853	20.2179	22.5773	23.1451	23.4265	25.6763	25.9887	21.2816	22.5832	22.5991	22.9022	23.0381	25.238	24.9924	23.0729	23.4015	22.8803	25.5661	25.2622	23.7851	24.3951	22.6674	24.2576
Q13085	Acetyl-CoA carboxylase 1;Biotin carboxylase	ACACA	ACACA	+	3.74843	8.44e-05	0.0547	2.903	60867000000	26555	473	32331	53	53	45	303	303	257	Acetyl-CoA carboxylase 1	ACACA	biotin carboxylase activity GO:0004075, ATP binding GO:0005524, tissue homeostasis GO:0001894, acetyl-CoA carboxylase activity GO:0003989, protein binding GO:0005515, nucleolus GO:0005730, cytoplasm GO:0005737, mitochondrion GO:0005739, cytosol GO:0005829, acetyl-CoA metabolic process GO:0006084, fatty acid biosynthetic process GO:0006633, biotin metabolic process GO:0006768, carnitine shuttle GO…	31.1377	30.0965	31.048	29.5391	30.5681	30.2586	29.5221	29.1023	29.9988	29.7012	30.5448	30.3518	30.4631	30.1813	30.5747	30.216	30.8434	30.4829	30.1337	29.752	29.9543	30.0948	30.0623	29.8599	29.8763	30.5112	30.212	29.8077
Q6JQN1;F8W1I9	Acyl-CoA dehydrogenase family member 10	ACAD10	ACAD10		0.102512	0.573198	0.175	1.949	13951000000	11883	87	1077	18	18	17	233	233	225	Acyl-CoA dehydrogenase family member 10	ACAD10	oxidoreductase activity, acting on the CH-CH group of donors GO:0016627; flavin adenine dinucleotide binding GO:0050660; oxidation-reduction process GO:0055114; metabolic process GO:0008152; hydrolase activity GO:0016787; fatty-acyl-CoA binding GO:0000062; acyl-CoA dehydrogenase activity GO:0003995; mitochondrion GO:0005739; mitochondrial matrix GO:0005759; fatty acid beta-oxidation GO:0006635; e…	26.5292	27.1716	28.8621	30.0021	29.9943	29.567	25.5117	27.3459	28.4859	27.0402	29.6139	29.8633	29.1719	24.7233	29.449	26.7258	29.2547	29.8192	28.4135	27.5543	27.3889	27.4168	27.3911	27.2479	26.9853	27.5239	27.2855	26.7882
Q709F0;D6RDI8;F8WEV0	Acyl-CoA dehydrogenase family member 11	ACAD11	ACAD11	+	3.17428	0.000278438	0.246	1.661	4430400000	87282	17	19739	7	7	7	131	131	131	Acyl-CoA dehydrogenase family member 11	ACAD11	oxidoreductase activity, acting on the CH-CH group of donors GO:0016627; flavin adenine dinucleotide binding GO:0050660; oxidation-reduction process GO:0055114; acyl-CoA dehydrogenase activity GO:0003995; fatty-acyl-CoA binding GO:0000062; long-chain-acyl-CoA dehydrogenase activity GO:0004466; nucleus GO:0005634; mitochondrial inner membrane GO:0005743; peroxisome GO:0005777; fatty acid beta-oxid…	25.0371	22.7056	25.4947	28.1226	21.4936	25.6355	27.5437	28.0216	27.5278	23.4101	26.6166	26.4677	24.8	28.7661	24.4005	27.73	26.1388	25.9002	26.5883	26.6933	27.1828	26.2788	27.4274	26.164	25.988	25.6641	26.1761	25.7503
Q9UKU7	Isobutyryl-CoA dehydrogenase, mitochondrial	ACAD8	ACAD8	+	1.98634	0.00340151	0.141	2.131	33814000000	45069	143	90049	14	14	14	446	446	446	Isobutyryl-CoA dehydrogenase, mitochondrial	ACAD8	oxidoreductase activity, acting on the CH-CH group of donors GO:0016627; flavin adenine dinucleotide binding GO:0050660; oxidation-reduction process GO:0055114; fatty-acyl-CoA binding GO:0000062; acyl-CoA dehydrogenase activity GO:0003995; mitochondrion GO:0005739; mitochondrial matrix GO:0005759; transcription, DNA-templated GO:0006351; regulation of transcription, DNA-templated GO:0006355; vali…	27.7194	27.0274	29.8284	27.2798	29.8664	29.6916	27.0431	24.8645	28.3601	24.8915	29.7045	30.5837	31.0157	28.9554	29.9162	27.2671	29.866	30.2567	29.5605	29.5098	29.7884	30.8668	29.3664	29.3807	29.4386	28.5797	29.2469	28.6663
Q9H845;H0Y8Z9	Acyl-CoA dehydrogenase family member 9, mitochondrial	ACAD9	ACAD9	+	2.71835	0.000695301	0.289	1.52	229940000000	6876	779	32331	28	28	28	493	493	493	Acyl-CoA dehydrogenase family member 9, mitochondrial	ACAD9	mitochondrion GO:0005739; oxidoreductase activity, acting on the CH-CH group of donors GO:0016627; flavin adenine dinucleotide binding GO:0050660; oxidation-reduction process GO:0055114; acyl-CoA dehydrogenase activity GO:0003995; fatty-acyl-CoA binding GO:0000062; protein binding GO:0005515; nucleus GO:0005634; mitochondrial inner membrane GO:0005743; electron transfer activity GO:0009055; dendr…	30.3125	31.2257	32.6207	32.2137	32.6091	32.5296	32.0011	29.82	30.4755	30.6509	32.4153	32.7068	33.083	31.312	32.2748	30.9109	31.6741	32.4281	32.3982	32.4737	32.4034	32.4982	32.5551	32.3402	31.9967	32.269	32.2386	31.8625
Q5T4U5;P11310;B7Z9I1	Medium-chain specific acyl-CoA dehydrogenase, mitochondrial	ACADM	ACADM	+	1.45084	0.0118957	0.26	1.612	223690000000	5027	634	2673	20	20	20	467	467	467	Medium-chain-specific acyl-CoA dehydrogenase, mitochondrial; Medium-chain specific acyl-CoA dehydrogenase, mitochondrial; Acyl-Coenzyme A dehydrogenase, C-4 to C-12 straight chain, isoform CRA_a	ACADM	acyl-CoA dehydrogenase activity GO:0003995; mitochondrion GO:0005739; flavin adenine dinucleotide binding GO:0050660; oxidation-reduction process GO:0055114; oxidoreductase activity, acting on the CH-CH group of donors GO:0016627; fatty-acyl-CoA binding GO:0000062; nucleus GO:0005634; mitochondrial matrix GO:0005759; fatty acid beta-oxidation GO:0006635; electron transfer activity GO:0009055; car…	32.1683	30.4207	30.7928	31.5398	33.1968	33.0688	31.8206	31.8515	31.7325	31.8353	33.0117	33.3325	33.3576	31.1183	33.0533	32.0617	32.7887	32.9053	32.1964	31.9222	31.9456	32.1932	31.6906	32.0859	31.4711	32.046	31.7581	31.9011
E9PE82;P16219	Short-chain specific acyl-CoA dehydrogenase, mitochondrial	ACADS	ACADS	+	3.74389	8.55e-05	0.00562	4.873	4582000000	44012	35	16518	5	5	5	147	147	147	Short-chain-specific acyl-CoA dehydrogenase, mitochondrial; Short-chain specific acyl-CoA dehydrogenase, mitochondrial	ACADS	acyl-CoA dehydrogenase activity GO:0003995, flavin adenine dinucleotide binding GO:0050660, oxidation-reduction process GO:0055114, fatty-acyl-CoA binding GO:0000062, butyryl-CoA dehydrogenase activity GO:0004085, nucleus GO:0005634, mitochondrion GO:0005739, mitochondrial matrix GO:0005759, fatty acid beta-oxidation GO:0006635, electron transfer activity GO:0009055, fatty acid beta-oxidation usi…	22.4448	23.712	24.908	23.0011	26.3814	26.8517	22.9412	23.6986	23.8657	23.8993	25.8735	26.776	26.9076	22.5958	25.7407	24.1922	26.3815	25.8363	26.9078	27.2332	27.7731	27.5734	27.2858	27.6509	23.2679	26.1478	26.1167	26.4874
P45954	Short/branched chain specific acyl-CoA dehydrogenase, mitochondrial	ACADSB	ACADSB	+	1.58465	0.00862726	0.636	0.783	58580000000	47485	298	22315	15	15	13	479	479	389	Short/branched chain specific acyl-CoA dehydrogenase, mitochondrial	ACADSB	fatty-acyl-CoA binding GO:0000062; acyl-CoA dehydrogenase activity GO:0003995; mitochondrion GO:0005739; mitochondrial matrix GO:0005759; fatty acid metabolic process GO:0006631; electron transfer activity GO:0009055; branched-chain amino acid catabolic process GO:0009083; fatty acid beta-oxidation using acyl-CoA dehydrogenase GO:0033539; flavin adenine dinucleotide binding GO:0050660; oxidoreduc…	29.8811	30.5329	26.8441	24.2287	31.1363	31.1749	25.4489	27.1634	28.8755	27.3207	31.4263	30.4749	31.4681	27.9137	30.6869	24.8685	30.7034	30.9883	30.9597	30.478	29.8105	29.5013	30.0316	29.8637	29.8432	29.7502	30.5456	29.5723
J3QKU9		ACADVL	ACADVL		0.199545	0.396191	0.158	2.03	967330000	16305	3	30222	4	1	1	355	123	123	Very long-chain-specific acyl-CoA dehydrogenase, mitochondrial; Very long-chain specific acyl-CoA dehydrogenase, mitochondrial	ACADVL	acyl-CoA dehydrogenase activity GO:0003995; oxidation-reduction process GO:0055114; oxidoreductase activity, acting on the CH-CH group of donors GO:0016627; flavin adenine dinucleotide binding GO:0050660; fatty-acyl-CoA binding GO:0000062; temperature homeostasis GO:0001659; long-chain-acyl-CoA dehydrogenase activity GO:0004466; nucleus GO:0005634; nucleolus GO:0005730; cytoplasm GO:0005737; mito…	23.1464	24.116	23.3675	24.4251	25.3521	26.3474	22.3141	23.8607	23.7529	22.9113	25.5046	26.4472	26.1666	22.9296	25.2265	23.8718	25.643	26.3553	24.1818	25.4917	23.0172	22.8498	23.2173	24.9697	21.3649	25.0467	21.1737	23.5818
P49748	Very long-chain specific acyl-CoA dehydrogenase, mitochondrial	ACADVL	ACADVL	+	1.3708	0.0144607	0.893	0.359	788070000000	70389	1469	32331	32	32	29	62	62	565	Very long-chain-specific acyl-CoA dehydrogenase, mitochondrial; Very long-chain specific acyl-CoA dehydrogenase, mitochondrial	ACADVL	acyl-CoA dehydrogenase activity GO:0003995; oxidation-reduction process GO:0055114; oxidoreductase activity, acting on the CH-CH group of donors GO:0016627; flavin adenine dinucleotide binding GO:0050660; fatty-acyl-CoA binding GO:0000062; temperature homeostasis GO:0001659; long-chain-acyl-CoA dehydrogenase activity GO:0004466; nucleus GO:0005634; nucleolus GO:0005730; cytoplasm GO:0005737; mito…	32.7337	31.6349	33.3288	32.9466	35.26	35.0001	33.6424	32.2319	33.0087	32.9061	35.08	35.2502	34.7376	33.3368	33.5774	32.7705	34.6544	35.1424	34.1887	33.9021	33.5614	33.2514	34.0737	34.2465	33.6194	33.4258	33.7599	33.5793
A0A087X1H5;Q15057	Arf-GAP with coiled-coil, ANK repeat and PH domain-containing protein 2	ACAP2	ACAP2	+	2.44543	0.00122585	0.00125	6.322	12166000000	8802	98	15109	13	13	13	232	232	232	Arf-GAP with coiled-coil, ANK repeat and PH domain-containing protein 2	ACAP2	GTPase activator activity GO:0005096, positive regulation of GTPase activity GO:0043547, endosome membrane GO:0010008, membrane GO:0016020, Rab GTPase binding GO:0017137, protein localization to endosome GO:0036010, metal ion binding GO:0046872, cellular response to nerve growth factor stimulus GO:1990090	24.4377	22.8587	24.8978	23.2461	27.484	27.6614	23.2204	23.655	27.1922	25.4934	28.0476	27.555	27.7194	26.1553	28.1159	25.9022	28.452	28.3577	28.1184	28.2399	27.9592	28.3123	28.2413	28.6535	28.0257	28.4784	28.4349	27.8517
P24752	Acetyl-CoA acetyltransferase, mitochondrial	ACAT1	ACAT1	+	3.44892	0.000166212	0.0398	3.17	637140000000	45199	1542	32331	23	23	22	66	66	616	Acetyl-CoA acetyltransferase, mitochondrial	ACAT1	metabolic process GO:0008152; transferase activity, transferring acyl groups other than amino-acyl groups GO:0016747; liver development GO:0001889; acetyl-CoA C-acetyltransferase activity GO:0003985; mitochondrion GO:0005739; mitochondrial inner membrane GO:0005743; mitochondrial matrix GO:0005759; brain development GO:0007420; branched-chain amino acid catabolic process GO:0009083; response to h…	30.8935	32.6264	32.2016	33.7702	34.1027	33.849	34.0085	34.151	33.6689	33.8565	33.9436	33.8761	33.8945	33.3992	33.3282	33.2643	33.6606	33.8526	34.199	34.0937	33.8595	33.761	33.9944	33.9473	33.5649	33.5829	33.3795	33.7161
Q9BWD1	Acetyl-CoA acetyltransferase, cytosolic	ACAT2	ACAT2	+	4.43694	2.05e-05	6.13e-06	12.783	78077000000	4135	334	25519	14	14	14	693	693	693	Sterol O-acyltransferase 2	SOAT2	O-acyltransferase activity GO:0008374; integral component of membrane GO:0016021; fatty-acyl-CoA binding GO:0000062; endoplasmic reticulum GO:0005783; endoplasmic reticulum membrane GO:0005789; brush border GO:0005903; cholesterol metabolic process GO:0008203; macrophage derived foam cell differentiation GO:0010742; cholesterol binding GO:0015485; transferase activity, transferring acyl groups GO…	25.0346	22.5859	24.7995	28.0444	28.3595	28.6206	23.6608	21.0224	23.9247	22.3972	28.5296	28.1437	28.1373	23.2953	28.0499	23.1935	28.5475	28.7941	30.2277	30.9914	30.0812	29.4361	31.0144	29.5554	31.6514	31.3244	30.4705	31.35
Q9H3P7	Golgi resident protein GCP60	ACBD3	ACBD3		0.419479	0.190872	2.35e-06	14.229	247240000000	60593	748	32331	22	21	21	589	549	549	Golgi resident protein GCP60	ACBD3	fatty-acyl-CoA binding GO:0000062, Golgi membrane GO:0000139, protein binding GO:0005515, mitochondrion GO:0005739, Golgi apparatus GO:0005794, steroid biosynthetic process GO:0006694, transport GO:0006810, membrane GO:0016020, integral component of membrane GO:0016021, protein kinase A regulatory subunit binding GO:0034237	32.9548	32.2688	32.6879	32.1572	33.2899	33.5716	32.3996	32.1948	32.6654	32.3862	33.6114	33.5647	33.6807	32.0849	33.4722	32.1071	33.0891	33.2876	31.5166	31.5638	31.3536	31.35	31.6761	31.3096	31.6908	31.6641	31.6901	31.5747
B7Z2R7;Q5T8D3;X6RDD7;Q5T8E0	Acyl-CoA-binding domain-containing protein 5	ACBD5	ACBD5	+	7.94026	0	2.17e-07	18.275	32600000000	58792	156	21788	16	16	16	323	323	323	Acyl-CoA-binding domain-containing protein 5	ACBD5	fatty-acyl-CoA binding GO:0000062, nucleus GO:0005634, nucleoplasm GO:0005654, transport GO:0006810, lipid binding GO:0008289, integral component of membrane GO:0016021, autophagy of peroxisome GO:0030242, intracellular membrane-bounded organelle GO:0043231, molecular_function GO:0003674, peroxisome GO:0005777, peroxisomal membrane GO:0005778, membrane GO:0016020, macroautophagy GO:0016236, aggre…	33.9691	32.7088	31.1606	32.2533	29.5442	29.7187	31.3031	32.22	32.0228	32.625	29.3544	29.6961	30.1002	31.2166	30.0148	31.4603	29.7913	29.8522	29.1863	28.3812	28.2799	28.3196	29.0028	28.4211	27.1334	27.9717	27.0843	27.9827
Q9BR61	Acyl-CoA-binding domain-containing protein 6	ACBD6	ACBD6	+	8.46906	0	0.000155	8.579	6019000000	3115	33	25422	5	5	5	33	33	33	Acyl-CoA-binding domain-containing protein 6	ACBD6	fatty-acyl-CoA binding GO:0000062, cytoplasm GO:0005737, lipid binding GO:0008289	24.379	23.7292	25.4912	22.507	25.7661	25.9068	22.006	21.9709	23.4227	23.5351	25.7684	25.8671	25.7759	20.9862	26.62	22.6974	26.6424	26.2559	27.6488	26.856	27.2746	27.2789	27.5849	27.2484	26.9662	27.3567	27.1501	27.3987
Q8N6N7	Acyl-CoA-binding domain-containing protein 7	ACBD7	ACBD7	+	13.1996	0	1.63e-10	35.789	3162000000	97902	26	84302	3	3	3	455	455	455	Acyl-CoA-binding domain-containing protein 7	ACBD7	fatty-acyl-CoA binding GO:0000062, lipid binding GO:0008289	24.6353	21.3388	22.1834	20.9402	20.1751	23.7062	20.6022	22.7674	20.4323	20.1244	22.65	22.5128	21.1093	21.2363	21.7214	22.0213	22.699	20.7443	26.7804	26.523	26.7562	26.8752	26.5417	26.7394	26.1654	26.3818	26.2708	26.9485
A0A0C4DGT6;Q96AP0	Adrenocortical dysplasia protein homolog	ACD	ACD		0.199035	0.396853	0.108	2.345	141020000	48967	1	32293	1	1	1	9	9	9	Adrenocortical dysplasia protein homolog	ACD	telomere capping GO:0016233; shelterin complex GO:0070187; telomere maintenance GO:0000723; nuclear telomere cap complex GO:0000783; nuclear chromosome, telomeric region GO:0000784; skeletal system development GO:0001501; urogenital system development GO:0001655; protein binding GO:0005515; nucleus GO:0005634; nucleoplasm GO:0005654; cytoplasm GO:0005737; intracellular protein transport GO:000688…	24.4742	25.1776	24.6956	22.2877	24.8452	21.9559	23.4513	23.1182	23.6808	22.9033	23.8883	22.4407	24.6588	24.2335	23.3273	24.0091	21.6198	24.0196	22.8125	22.6553	23.7191	23.733	21.641	22.0989	22.0353	24.0814	23.853	22.2129
A0A0A0MSN4;P12821	Angiotensin-converting enzyme;Angiotensin-converting enzyme, soluble form	ACE	ACE		0.460745	0.168345	0.000267	7.957	1613800000	14242	5	31433	5	5	5	54	54	54	Angiotensin-converting enzyme	ACE	carboxypeptidase activity GO:0004180, proteolysis GO:0006508, metallopeptidase activity GO:0008237, peptidyl-dipeptidase activity GO:0008241, membrane GO:0016020, metal ion binding GO:0046872, kidney development GO:0001822, blood vessel remodeling GO:0001974, angiotensin maturation GO:0002003, angiotensin catabolic process in blood GO:0002005, regulation of renal output by angiotensin GO:0002019,…	27.3886	27.103	28.0979	26.7553	26.8328	24.8548	25.7071	26.8507	26.4244	26.1937	22.9361	23.3367	26.005	26.1617	24.1862	25.8714	22.7439	23.5255	22.9115	25.6196	23.2557	21.8443	21.6371	24.5764	22.745	22.9026	22.6447	21.8305
S4R3H4;E7EQT4;Q9UKV3	Apoptotic chromatin condensation inducer in the nucleus	ACIN1	ACIN1	+	14.4086	0	0.294	1.503	460160000000	14544	1414	32331	45	45	45	411	411	411	Apoptotic chromatin condensation inducer in the nucleus	ACIN1	nucleotide binding GO:0000166; nucleoplasm GO:0005654; cytoplasm GO:0005737; plasma membrane GO:0005886; positive regulation of defense response to virus by host GO:0002230; nucleic acid binding GO:0003676; protein binding GO:0005515; nucleus GO:0005634; nucleolus GO:0005730; cytosol GO:0005829; mRNA processing GO:0006397; cellular component disassembly involved in execution phase of apoptosis GO…	35.4618	34.3719	33.3527	34.2141	32.6443	32.9757	33.983	34.3254	34.1089	34.2732	32.4087	32.4457	32.6048	33.882	32.6563	33.6655	32.4617	32.4089	33.5338	33.3415	33.4118	33.2523	33.4935	33.2467	33.1486	32.8851	33.184	33.2476
P53396	ATP-citrate synthase	ACLY	ACLY	+	2.0703	0.00275113	0.158	2.03	789770000000	12084	2232	32331	49	49	49	532	532	532	ATP-citrate synthase	ACLY	nucleoplasm GO:0005654, cytoplasm GO:0005737, ATP citrate synthase activity GO:0003878, protein binding GO:0005515, ATP binding GO:0005524, cytosol GO:0005829, plasma membrane GO:0005886, acetyl-CoA biosynthetic process GO:0006085, citrate metabolic process GO:0006101, oxaloacetate metabolic process GO:0006107, fatty acid biosynthetic process GO:0006633, cholesterol biosynthetic process GO:000669…	36.0476	33.5504	33.8427	34.1128	34.3703	34.3175	34.4558	33.6539	34.6868	33.6145	34.5962	34.3587	34.3819	33.4566	34.3238	33.1809	34.7231	34.6001	33.5868	33.6804	33.3643	33.4093	33.6334	33.6902	33.9455	33.7822	33.8368	33.6923
P21399	Cytoplasmic aconitate hydratase	ACO1	ACO1	+	7.42947	0	1.57e-06	14.873	84822000000	98398	361	19532	22	22	22	324	324	324	Cytoplasmic aconitate hydratase	ACO1	RNA binding GO:0003723; aconitate hydratase activity GO:0003994; protein binding GO:0005515; cytoplasm GO:0005737; mitochondrion GO:0005739; endoplasmic reticulum GO:0005783; Golgi apparatus GO:0005794; cytosol GO:0005829; tricarboxylic acid cycle GO:0006099; citrate metabolic process GO:0006101; regulation of translation GO:0006417; cellular iron ion homeostasis GO:0006879; post-embryonic develo…	30.2098	29.2674	29.0709	27.895	28.7838	29.1022	28.348	27.0855	26.9103	24.9293	29.4143	29.9058	28.3603	28.4003	29.0526	28.4218	30.2029	30.1244	30.9962	31.2475	30.0628	30.6681	31.3592	30.9801	31.3118	30.9475	31.1983	31.1389
A2A274;Q99798	Aconitate hydratase, mitochondrial	ACO2	ACO2	+	1.1402	0.0258443	0.205	1.815	559790000000	87819	1547	32331	41	41	41	558	558	558	Aconitate hydratase, mitochondrial	ACO2	nucleus GO:0005634; mitochondrion GO:0005739; metabolic process GO:0008152; aconitate hydratase activity GO:0003994; iron ion binding GO:0005506; mitochondrial matrix GO:0005759; generation of precursor metabolites and energy GO:0006091; tricarboxylic acid cycle GO:0006099; citrate metabolic process GO:0006101; isocitrate metabolic process GO:0006102; myelin sheath GO:0043209; 3 iron, 4 sulfur cl…	34.4706	32.6198	33.9553	33.2033	34.4129	34.6228	33.1694	32.9914	32.453	32.627	34.2768	34.8975	34.3283	33.2307	33.8874	32.1764	33.7769	34.2048	33.6464	33.2382	33.2933	33.347	33.5064	33.757	33.4019	33.0411	32.975	32.6968
Q8WXI4	Acyl-coenzyme A thioesterase 11	ACOT11	ACOT11		0.518729	0.141554	0.00892	4.459	905020000	68491	3	31518	1	1	1	23	23	23	Acyl-coenzyme A thioesterase 11	ACOT11	cytoplasm GO:0005737, cytosol GO:0005829, fatty acid metabolic process GO:0006631, lipid binding GO:0008289, response to temperature stimulus GO:0009266, response to cold GO:0009409, long-chain fatty-acyl-CoA biosynthetic process GO:0035338, intracellular signal transduction GO:0035556, acyl-CoA hydrolase activity GO:0047617, carboxylic ester hydrolase activity GO:0052689, extracellular exosome G…	27.4922	24.7588	27.7808	26.9496	23.7104	21.9888	25.9273	24.0713	26.2596	26.6155	23.1318	23.2357	25.027	25.7539	24.9578	26.5905	26.7127	23.4436	23.5828	23.3932	26.4632	25.0404	21.6061	21.588	22.9611	23.4895	21.295	22.9159
Q9NPJ3	Acyl-coenzyme A thioesterase 13;Acyl-coenzyme A thioesterase 13, N-terminally processed	ACOT13	ACOT13	+	1.86985	0.00446003	0.00504	4.973	115740000000	1496	229	9064	7	7	7	686	686	686	Acyl-coenzyme A thioesterase 13	ACOT13	nucleus GO:0005634, mitochondrion GO:0005739, spindle GO:0005819, cytosol GO:0005829, long-chain fatty-acyl-CoA biosynthetic process GO:0035338, acyl-CoA hydrolase activity GO:0047617, protein homotetramerization GO:0051289, extracellular exosome GO:0070062	23.4792	22.4544	27.9314	28.1286	30.9103	31.1542	26.2808	23.4262	22.4285	21.5738	30.8232	31.8321	31.9223	27.263	31.3995	27.4513	31.0845	31.5517	32.0287	32.0185	32.0118	31.8672	31.1505	31.2334	31.2836	30.9328	31.0925	31.5629
A0A087X0W7;A0A087WT95;P49753;Q86TX2;G3V4F2	Acyl-coenzyme A thioesterase 2, mitochondrial;Acyl-coenzyme A thioesterase 1	ACOT2;ACOT1	ACOT2	+	1.55651	0.0092055	4.22e-07	17.08	114200000000	46292	528	32331	21	21	21	582	582	582	Acyl-coenzyme A thioesterase 2, mitochondrial	ACOT2	acyl-CoA metabolic process GO:0006637, thiolester hydrolase activity GO:0016790, very long-chain fatty acid metabolic process GO:0000038, long-chain fatty acid metabolic process GO:0001676, receptor binding GO:0005102, mitochondrion GO:0005739, mitochondrial matrix GO:0005759, palmitoyl-CoA hydrolase activity GO:0016290, long-chain fatty-acyl-CoA biosynthetic process GO:0035338, acyl-CoA hydrolas…	33.2721	32.2084	32.3286	31.4246	31.8986	31.4691	31.8516	32.1164	32.6132	31.9856	31.3939	31.7886	32.2679	31.4635	32.055	31.8401	31.5481	31.5433	31.7041	31.445	31.5873	31.5504	30.6276	31.1306	30.9539	30.5166	30.5375	30.8952
O00154;K7EKP8	Cytosolic acyl coenzyme A thioester hydrolase	ACOT7	ACOT7	+	5.84884	2.31e-06	1.57e-05	11.462	305390000000	41796	691	23893	18	18	18	558	558	558	Cytosolic acyl coenzyme A thioester hydrolase	ACOT7	fatty-acyl-CoA binding GO:0000062, protein binding GO:0005515, nucleoplasm GO:0005654, cytoplasm GO:0005737, mitochondrion GO:0005739, cytosol GO:0005829, coenzyme A biosynthetic process GO:0015937, palmitoyl-CoA hydrolase activity GO:0016290, long-chain fatty-acyl-CoA biosynthetic process GO:0035338, long-chain fatty acyl-CoA binding GO:0036042, medium-chain fatty-acyl-CoA catabolic process GO:0…	30.3551	29.5855	30.6411	31.7328	32.0968	31.9707	31.0287	30.4942	31.5098	30.1204	32.0057	31.7487	32.8178	30.8375	32.4491	31.5588	31.9216	31.8936	32.6318	32.685	32.9152	33.2061	32.5985	32.4849	33.0933	32.8105	32.9002	32.6649
O14734;H7C5A7;E9PJN0	Acyl-coenzyme A thioesterase 8	ACOT8	ACOT8	+	1.24011	0.0200867	7.32e-07	16.142	11769000000	35914	68	11983	8	8	6	436	436	323	Acyl-coenzyme A thioesterase 8	ACOT8	acyl-CoA metabolic process GO:0006637, acyl-CoA hydrolase activity GO:0047617, acetyl-CoA hydrolase activity GO:0003986, receptor binding GO:0005102, protein binding GO:0005515, mitochondrion GO:0005739, peroxisomal matrix GO:0005782, bile acid biosynthetic process GO:0006699, viral process GO:0016032, CoA hydrolase activity GO:0016289, palmitoyl-CoA hydrolase activity GO:0016290, peroxisome fiss…	25.9237	30.7477	28.7453	29.8385	29.3719	28.9491	28.375	29.9768	28.2301	30.3007	29.172	28.8888	29.4934	29.1531	29.2505	29.6871	29.1568	28.9787	26.7743	26.5843	27.3874	27.66	26.1215	26.748	26.6209	26.2474	26.0937	26.2371
Q9Y305;H7C5Q2	Acyl-coenzyme A thioesterase 9, mitochondrial	ACOT9	ACOT9	+	1.08028	0.0300711	2.45e-13	62.686	248900000000	49901	1051	32331	25	25	25	62	62	62	Acyl-coenzyme A thioesterase 9, mitochondrial	ACOT9	acetyl-CoA hydrolase activity GO:0003986, mitochondrion GO:0005739, mitochondrial matrix GO:0005759, acyl-CoA metabolic process GO:0006637, long-chain fatty-acyl-CoA biosynthetic process GO:0035338, acyl-CoA hydrolase activity GO:0047617, carboxylic ester hydrolase activity GO:0052689	32.5623	33.9183	32.7592	34.1011	33.5329	33.4822	34.1603	34.5739	33.9952	34.1424	33.0994	33.6141	33.4695	33.8828	33.004	33.3976	33.1185	33.3036	31.8416	31.9101	31.8658	31.7625	31.7156	31.6959	31.4726	31.3462	30.8957	31.3423
Q15067	Peroxisomal acyl-coenzyme A oxidase 1	ACOX1	ACOX1	+	1.35978	0.0148632	0.281	1.542	145840000000	74423	533	32331	20	20	20	402	402	402	Peroxisomal acyl-coenzyme A oxidase 1	ACOX1	oxidoreductase activity, acting on the CH-CH group of donors GO:0016627; flavin adenine dinucleotide binding GO:0050660; oxidation-reduction process GO:0055114; nucleoplasm GO:0005654; plasma membrane GO:0005886; intracellular membrane-bounded organelle GO:0043231; acyl-CoA oxidase activity GO:0003997; peroxisome GO:0005777; fatty acid beta-oxidation GO:0006635; very long-chain fatty acid metabol…	31.467	30.7747	32.8023	29.8656	32.5974	32.6409	30.4609	29.3469	30.1117	29.5057	32.3549	32.4796	32.8267	31.1381	32.4358	30.0581	32.4815	32.6301	31.1615	31.1383	31.2023	31.3165	31.0136	31.2326	31.1455	31.3921	31.0982	31.0655
O15254	Peroxisomal acyl-coenzyme A oxidase 3	ACOX3	ACOX3	+	1.03677	0.0336827	0.499	1.025	45041000000	77628	193	10897	18	18	18	406	406	406	Peroxisomal acyl-coenzyme A oxidase 3	ACOX3	oxidoreductase activity, acting on the CH-CH group of donors GO:0016627; oxidation-reduction process GO:0055114; fatty-acyl-CoA binding GO:0000062; acyl-CoA dehydrogenase activity GO:0003995; receptor binding GO:0005102; mitochondrion GO:0005739; peroxisome GO:0005777; peroxisomal matrix GO:0005782; electron transfer activity GO:0009055; membrane GO:0016020; pristanoyl-CoA oxidase activity GO:001…	26.0021	24.9063	29.0414	26.4178	31.639	31.2892	26.9262	24.1383	27.4844	27.3528	31.3523	31.3033	31.9007	29.0987	31.0039	27.7449	30.2466	30.2834	30.1458	29.7041	29.8215	29.962	27.996	28.9602	29.5657	29.1739	29.508	28.9138
P24666	Low molecular weight phosphotyrosine protein phosphatase	ACP1	ACP1	+	10.638	0	8.71e-08	20.014	162490000000	18042	449	32331	8	8	7	62	62	563	Low molecular weight phosphotyrosine protein phosphatase; Acid phosphatase 1, soluble, isoform CRA_d	ACP1	protein tyrosine phosphatase activity GO:0004725, peptidyl-tyrosine dephosphorylation GO:0035335, acid phosphatase activity GO:0003993, non-membrane spanning protein tyrosine phosphatase activity GO:0004726, protein binding GO:0005515, cytoplasm GO:0005737, cytoplasmic side of plasma membrane GO:0009898, extracellular exosome GO:0070062	31.0519	27.8864	31.4018	30.2959	29.5974	29.1222	31.0263	29.2724	30.1742	29.0579	29.2358	29.266	29.1579	30.2327	29.9865	30.7261	29.7631	29.1765	32.2794	31.7564	32.606	32.5057	32.1271	32.22	32.0667	31.8753	31.9744	32.2447
E9PQY3;P11117;E9PHY0;G5EA28;E9PKW9;E9PQW9;B7Z6U3;E9PP23;B7Z7D2	Lysosomal acid phosphatase	ACP2	ACP2		0.302547	0.278506	0.0479	3.014	6060500000	45306	59	29471	6	6	6	157	157	157	Lysosomal acid phosphatase	ACP2	acid phosphatase activity GO:0003993, dephosphorylation GO:0016311, integral component of membrane GO:0016021, skeletal system development GO:0001501, phosphotyrosine residue binding GO:0001784, phosphoprotein phosphatase activity GO:0004721, lysosome GO:0005764, lysosomal membrane GO:0005765, protein dephosphorylation GO:0006470, lysosome organization GO:0007040, response to organic substance GO…	23.2767	24.6099	24.3429	23.6788	26.7407	26.6195	22.7413	22.4563	24.1213	25.3448	25.9754	27.4672	28.4858	23.6514	27.8047	24.3323	27.6211	26.4417	26.4029	26.4061	26.9179	27.4304	27.1714	27.4143	25.9454	26.0104	28.3497	25.5594
K7EJD9;P13686	Tartrate-resistant acid phosphatase type 5	ACP5	ACP5		0.510185	0.145169	0.0194	3.781	205160000	13712	1	23688	1	1	1	97	97	97	Tartrate-resistant acid phosphatase type 5	ACP5	hydrolase activity GO:0016787, ossification GO:0001503, acid phosphatase activity GO:0003993, extracellular space GO:0005615, lysosome GO:0005764, cytosol GO:0005829, riboflavin metabolic process GO:0006771, negative regulation of cell adhesion GO:0007162, ferrous iron binding GO:0008198, ferric iron binding GO:0008199, response to zinc ion GO:0010043, integral component of membrane GO:0016021, d…	23.6122	22.5104	24.407	25.521	25.1543	23.5325	23.3662	23.8812	23.7263	25.3651	23.7622	23.2241	23.9994	23.1126	24.1009	23.4903	23.9571	23.814	22.8241	21.7831	22.1457	22.6708	23.552	24.1454	22.984	21.1649	23.0552	22.8436
X5D289;Q9NPH0;V9GZ71;A0A087WYU6;A0A0A0MS36	Lysophosphatidic acid phosphatase type 6	ACP6	ACP6		0.559146	0.125993	0.343	1.369	3696400000	48886	34	71621	4	4	4	196	196	196	Lysophosphatidic acid phosphatase type 6; Acid phosphatase 6, lysophosphatidic	ACP6	acid phosphatase activity GO:0003993, dephosphorylation GO:0016311, cytoplasm GO:0005737, mitochondrion GO:0005739, phospholipid metabolic process GO:0006644, lysophosphatidic acid phosphatase activity GO:0052642, lysobisphosphatidic acid metabolic process GO:2001311, hematopoietic progenitor cell differentiation GO:0002244	25.217	24.9919	25.0803	24.6491	27.4806	27.0462	24.6199	25.1118	24.4314	23.9899	27.1147	27.2803	27.8137	24.6925	27.4342	23.4816	27.1537	27.1666	26.3249	26.4618	26.6938	26.9562	26.4498	25.9386	25.888	25.5005	25.6925	26.1504
Q96CM8;E9PF16	Acyl-CoA synthetase family member 2, mitochondrial	ACSF2	ACSF2	+	3.27502	0.000226021	0.104	2.377	166750000000	68124	614	32331	22	22	22	465	465	465	Acyl-CoA synthetase family member 2, mitochondrial	ACSF2	catalytic activity GO:0003824, metabolic process GO:0008152, acyl-CoA ligase activity GO:0003996, protein binding GO:0005515, ATP binding GO:0005524, mitochondrial matrix GO:0005759, fatty acid metabolic process GO:0006631, long-chain fatty-acyl-CoA biosynthetic process GO:0035338	32.3689	31.637	31.8869	30.4607	32.2359	32.0143	30.9561	31.7356	31.9712	30.6488	31.4944	32.1425	32.4032	30.6533	32.0401	31.6998	31.9839	31.8688	32.2204	32.3117	32.363	32.1133	31.8471	31.8329	31.7068	31.8139	31.4882	31.5772
Q4G176;F5H5A1;F5H755;F5H362;H0YGC7	Acyl-CoA synthetase family member 3, mitochondrial	ACSF3	ACSF3	+	1.30716	0.0169614	3.67e-07	17.314	33804000000	64129	167	25604	13	13	13	259	259	259	Acyl-CoA synthetase family member 3, mitochondrial	ACSF3	catalytic activity GO:0003824, metabolic process GO:0008152, ATP binding GO:0005524, mitochondrion GO:0005739, mitochondrial matrix GO:0005759, fatty acid metabolic process GO:0006631, fatty acid biosynthetic process GO:0006633, acid-thiol ligase activity GO:0016878, very long-chain fatty acid-CoA ligase activity GO:0031957, long-chain fatty-acyl-CoA biosynthetic process GO:0035338, malonyl-CoA s…	31.4548	30.8462	29.7932	30.0329	30.1549	29.6098	30.0827	30.3761	30.647	30.4156	30.0719	30.2303	30.8823	29.6171	30.194	30.1669	30.0641	29.3664	29.3909	29.5317	29.9908	29.5126	29.1266	29.2325	28.9455	29.2052	28.4975	29.0011
P33121;E7EPM6;B7Z3Z9;D6RER0	Long-chain-fatty-acid--CoA ligase 1	ACSL1	ACSL1	+	4.36471	2.63e-05	0.00297	5.471	138190000000	77942	548	32331	30	30	29	451	451	451	Long-chain-fatty-acid--CoA ligase 1	ACSL1	metabolic process GO:0008152, ligase activity GO:0016874, catalytic activity GO:0003824, integral component of membrane GO:0016021, long-chain fatty acid metabolic process GO:0001676, long-chain fatty acid-CoA ligase activity GO:0004467, ATP binding GO:0005524, mitochondrion GO:0005739, mitochondrial outer membrane GO:0005741, peroxisomal membrane GO:0005778, endoplasmic reticulum membrane GO:000…	30.1046	29.4532	31.4943	28.0082	31.2392	31.3914	29.9112	29.0338	30.2777	29.1221	31.044	31.3046	31.4234	29.9182	31.1388	29.3961	31.0153	30.7042	32.2029	32.0931	31.9556	31.6251	31.7986	31.6382	31.5035	31.8486	31.6862	31.0812
O95573	Long-chain-fatty-acid--CoA ligase 3	ACSL3	ACSL3	+	3.55748	0.000128309	7.96e-08	20.191	152270000000	80419	623	29963	26	26	24	443	443	403	Long-chain-fatty-acid--CoA ligase 3	ACSL3	integral component of membrane GO:0016021, catalytic activity GO:0003824, metabolic process GO:0008152, long-chain fatty acid metabolic process GO:0001676, long-chain fatty acid-CoA ligase activity GO:0004467, ATP binding GO:0005524, mitochondrial outer membrane GO:0005741, peroxisomal membrane GO:0005778, endoplasmic reticulum GO:0005783, endoplasmic reticulum membrane GO:0005789, Golgi apparatu…	34.9771	33.795	32.6365	33.3502	32.0321	32.1117	33.4181	33.5497	33.5342	33.2439	32.1617	32.2442	32.5523	33.7212	32.2556	33.6491	32.1248	31.9359	30.4585	30.303	30.7545	31.0778	31.0173	30.7916	30.9155	30.6376	30.3851	30.8171
O60488	Long-chain-fatty-acid--CoA ligase 4	ACSL4	ACSL4		0.537794	0.134163	3.02e-08	22.161	55744000000	79187	336	21516	23	21	21	478	437	437	Long-chain-fatty-acid--CoA ligase 4	ACSL4	integral component of membrane GO:0016021, catalytic activity GO:0003824, metabolic process GO:0008152, long-chain fatty acid metabolic process GO:0001676, long-chain fatty acid-CoA ligase activity GO:0004467, ATP binding GO:0005524, cytoplasm GO:0005737, mitochondrial outer membrane GO:0005741, peroxisomal membrane GO:0005778, endoplasmic reticulum membrane GO:0005789, lipid droplet GO:0005811, …	31.5259	30.0835	31.8513	30.114	31.5024	31.1712	30.7067	29.9306	30.8151	30.1873	31.2335	31.599	31.5377	31.4431	31.1309	30.5799	31.0258	31.7767	29.4219	29.3129	28.8219	29.3919	29.3706	29.6092	29.0026	29.0072	29.4293	28.3667
Q9ULC5	Long-chain-fatty-acid--CoA ligase 5	ACSL5	ACSL5		0.270067	0.310433	0.143	2.116	96050000	7599	1	24424	2	1	1	35	19	19	Long-chain-fatty-acid--CoA ligase 5	ACSL5	long-chain fatty acid metabolic process GO:0001676, long-chain fatty acid-CoA ligase activity GO:0004467, ATP binding GO:0005524, nucleus GO:0005634, nucleolus GO:0005730, mitochondrion GO:0005739, mitochondrial outer membrane GO:0005741, mitochondrial inner membrane GO:0005743, endoplasmic reticulum GO:0005783, endoplasmic reticulum membrane GO:0005789, membrane GO:0016020, integral component of…	24.3236	22.9257	23.9159	24.8113	24.657	23.0486	24.0607	24.6221	22.3392	22.202	23.0513	23.4516	23.4579	20.951	24.4743	24.1423	22.3032	23.4875	22.8941	21.8431	22.8723	21.5026	22.6891	23.5668	22.2046	23.6887	21.9768	21.8217
Q9NUB1	Acetyl-coenzyme A synthetase 2-like, mitochondrial	ACSS1	ACSS1	+	2.22368	0.00197011	0.000674	6.951	876280000	74856	8	12131	3	3	3	44	44	44	Acetyl-coenzyme A synthetase 2-like, mitochondrial	ACSS1	acetate-CoA ligase activity GO:0003987, protein binding GO:0005515, ATP binding GO:0005524, mitochondrial matrix GO:0005759, ethanol oxidation GO:0006069, acetyl-CoA biosynthetic process GO:0006085, AMP binding GO:0016208, acetate biosynthetic process GO:0019413, acetyl-CoA biosynthetic process from acetate GO:0019427, propionate biosynthetic process GO:0019542	24.3969	24.6169	24.0803	22.9513	22.7248	24.7521	22.5524	22.0637	24.4136	22.3811	22.7198	22.9038	22.6048	22.5129	23.4784	23.5575	21.5831	24.2815	23.6297	23.909	24.5499	24.6202	24.9849	25.0133	21.6109	22.475	22.7215	22.9343
Q9NR19	Acetyl-coenzyme A synthetase, cytoplasmic	ACSS2	ACSS2	+	4.38317	2.49e-05	0.278	1.551	9866700000	78579	59	38254	8	8	8	158	158	158	Acetyl-coenzyme A synthetase, cytoplasmic	ACSS2	catalytic activity GO:0003824, metabolic process GO:0008152, acetate-CoA ligase activity GO:0003987, ATP binding GO:0005524, nucleoplasm GO:0005654, cytoplasm GO:0005737, cytosol GO:0005829, ethanol oxidation GO:0006069, lipid biosynthetic process GO:0008610, AMP binding GO:0016208, acetate biosynthetic process GO:0019413, acetyl-CoA biosynthetic process from acetate GO:0019427, propionate biosyn…	23.1923	27.0655	29.8653	27.3749	23.4081	25.9502	26.903	27.28	28.2886	26.7274	25.8898	27.5404	26.1727	29.1302	27.5437	27.7266	25.4011	25.7951	27.9082	27.5337	26.5594	28.355	27.5358	27.9672	27.7759	27.8955	28.04	28.2414
P62736	Actin, aortic smooth muscle	ACTA2	ACTA2	+	2.61742	0.000844959	9.77e-08	19.78	5837500000000	42009	5267	32331	42	20	1	836	605	5	Actin, aortic smooth muscle	ACTA2	ATP binding GO:0005524, extracellular space GO:0005615, cytoplasm GO:0005737, cytosol GO:0005829, muscle contraction GO:0006936, regulation of blood pressure GO:0008217, response to virus GO:0009615, positive regulation of gene expression GO:0010628, vascular smooth muscle contraction GO:0014829, actin cytoskeleton GO:0015629, protein kinase binding GO:0019901, lamellipodium GO:0030027, filopodiu…	31.9656	38.3581	36.7143	39.228	37.8183	38.37	39.8855	39.6928	38.6463	39.8479	37.9906	38.4549	37.1717	38.317	37.0276	38.7159	38.1117	38.2352	34.0896	34.5775	33.9032	34.2311	34.0971	34.1897	34.5325	34.4859	34.4865	34.4098
P60709	Actin, cytoplasmic 1;Actin, cytoplasmic 1, N-terminally processed	ACTB	ACTB	+	9.86296	0	7.76e-09	25.143	1993700000000	41736	4971	32331	49	3	3	912	75	75	Actin, cytoplasmic 1	ACTB	ATP binding GO:0005524; nuclear chromatin GO:0000790; retina homeostasis GO:0001895; structural constituent of cytoskeleton GO:0005200; protein binding GO:0005515; extracellular space GO:0005615; nucleoplasm GO:0005654; cytoplasm GO:0005737; cytosol GO:0005829; cytoskeleton GO:0005856; plasma membrane GO:0005886; focal adhesion GO:0005925; movement of cell or subcellular component GO:0006928; mem…	38.5397	38.0345	36.3457	37.1108	35.3605	35.2625	37.3307	37.951	37.549	38.4449	35.4647	35.5992	35.8012	36.6285	35.6033	36.9448	35.4449	35.5398	33.8759	33.5526	33.7524	33.372	33.0296	32.8642	33.7693	33.1479	33.3368	33.7932
Q562R1	Beta-actin-like protein 2	ACTBL2	ACTBL2	+	1.71288	0.00641211	0.00159	6.083	298190000000	42003	270	74305	19	5	5	335	194	194	Beta-actin-like protein 2	ACTBL2	molecular_function GO:0003674, ATP binding GO:0005524, extracellular space GO:0005615, cytoplasm GO:0005737, cytoskeleton GO:0005856, biological_process GO:0008150, extracellular exosome GO:0070062	34.7159	29.56	31.4053	35.0919	30.8676	36.5616	32.3579	28.9538	30.499	29.431	26.5029	28.8236	30.4596	27.5112	27.1255	27.8508	29.7118	27.2101	25.2638	25.868	24.0231	29.9448	25.0634	30.1753	32.6714	25.1721	36.067	29.1146
P68032;P68133;A6NL76	Actin, alpha cardiac muscle 1;Actin, alpha skeletal muscle	ACTC1;ACTA1	ACTC1		0.183321	0.419929	0.598	0.848	4912100000	42019	19	39325	41	1	1	785	72	72	Actin, alpha cardiac muscle 1	ACTC1	ATP binding GO:0005524; extracellular space GO:0005615; cytoplasm GO:0005737; cytosol GO:0005829; actin filament GO:0005884; focal adhesion GO:0005925; apoptotic process GO:0006915; positive regulation of gene expression GO:0010628; membrane GO:0016020; ATPase activity GO:0016887; myosin binding GO:0017022; sarcomere GO:0030017; lamellipodium GO:0030027; actin filament-based movement GO:0030048; …	25.7307	24.5042	23.6396	27.201	21.8354	22.0314	26.3453	28.4926	25.3722	22.7848	20.395	21.2451	31.112	21.2114	29.7671	21.6257	20.8655	22.9199	22.1661	21.4748	28.3094	25.6361	25.346	22.092	23.2456	22.9015	22.3722	22.2441
P63261;I3L3I0;I3L1U9	Actin, cytoplasmic 2;Actin, cytoplasmic 2, N-terminally processed	ACTG1	ACTG1	+	3.57499	0.000122615	7.57e-09	25.203	46866000000000	41792	114360	32331	49	49	0	912	912	0	Actin, cytoplasmic 2	ACTG1	ATP binding GO:0005524, retina homeostasis GO:0001895, structural constituent of cytoskeleton GO:0005200, protein binding GO:0005515, extracellular space GO:0005615, nucleus GO:0005634, cytosol GO:0005829, cytoskeleton GO:0005856, plasma membrane GO:0005886, focal adhesion GO:0005925, movement of cell or subcellular component GO:0006928, membrane GO:0016020, myofibril GO:0030016, ubiquitin protei…	40.9104	42.3816	40.9146	41.9839	40.2379	40.2992	41.9633	42.6008	42.1835	42.631	40.168	40.307	40.5392	41.1835	40.172	41.7405	40.1726	40.2732	38.7468	38.6906	38.7133	38.7641	38.9468	38.5703	38.9258	38.7865	38.8523	38.9328
P63267	Actin, gamma-enteric smooth muscle	ACTG2	ACTG2		0	1	0.00227	5.73	175160000	41876	6	32807	40	1	1	798	48	48	Actin, gamma-enteric smooth muscle	ACTG2	ATP binding GO:0005524, extracellular space GO:0005615, cytoplasm GO:0005737, cytosol GO:0005829, muscle contraction GO:0006936, positive regulation of gene expression GO:0010628, lamellipodium GO:0030027, filopodium GO:0030175, myosin filament GO:0032982, cell body GO:0044297, extracellular exosome GO:0070062, cell periphery GO:0071944, blood microparticle GO:0072562, mesenchyme migration GO:009…	25.9918	22.8105	23.1827	25.9413	22.0372	23.0019	25.9217	27.6497	26.9911	27.384	24.6828	22.7635	25.0701	22.9663	22.9951	23.484	23.2687	23.0366	23.0882	21.655	22.9047	23.0271	19.6329	22.8358	23.5851	22.0822	23.2156	20.3285
O96019;H7C5S0	Actin-like protein 6A	ACTL6A	ACTL6A	+	6.22144	2.54e-06	0.0867	2.525	270370000000	4746	882	32331	19	19	17	594	594	569	Actin-like protein 6A	ACTL6A	ATP-dependent chromatin remodeling GO:0043044; npBAF complex GO:0071564; nuclear chromatin GO:0000790; neural retina development GO:0003407; chromatin binding GO:0003682; transcription coactivator activity GO:0003713; protein binding GO:0005515; nucleus GO:0005634; nucleoplasm GO:0005654; plasma membrane GO:0005886; DNA repair GO:0006281; DNA recombination GO:0006310; chromatin remodeling GO:0006…	29.3847	32.1251	31.7928	33.1251	31.95	31.6558	32.9368	33.4267	32.6443	33.4646	31.3072	31.4428	31.6668	32.3006	31.6071	32.6674	31.2189	31.7342	32.7298	32.5603	32.6637	32.7696	32.5182	32.499	32.6058	32.6026	32.6643	32.6519
O94805	Actin-like protein 6B	ACTL6B	ACTL6B	+	9.06335	0	8.59e-11	37.882	14623000000	46877	95	79637	11	9	9	387	333	333	Actin-like protein 6B	ACTL6B	transcription coactivator activity GO:0003713; structural constituent of cytoskeleton GO:0005200; nucleus GO:0005634; nucleolus GO:0005730; chromatin organization GO:0006325; chromatin remodeling GO:0006338; transcription, DNA-templated GO:0006351; regulation of transcription from RNA polymerase II promoter GO:0006357; SWI/SNF complex GO:0016514; spinal cord development GO:0021510; nBAF complex G…	26.9454	23.2972	23.4967	22.6891	22.7593	22.3594	27.3806	23.4295	23.7184	23.3238	22.9854	24.2138	22.0271	21.7227	24.9343	21.4556	23.6893	23.1299	28.5957	28.3037	28.1908	28.4919	28.7081	28.3286	28.6354	29.2099	29.1475	28.1998
P12814	Alpha-actinin-1	ACTN1	ACTN1		0.626928	0.103481	2.62e-06	14.061	4152800000000	10306	6162	32331	93	63	8	867	686	105	Alpha-actinin-1	ACTN1	actin filament binding GO:0051015, actin filament bundle assembly GO:0051017, actin crosslink formation GO:0051764, calcium ion binding GO:0005509, stress fiber GO:0001725, ruffle GO:0001726, platelet degranulation GO:0002576, double-stranded RNA binding GO:0003725, integrin binding GO:0005178, protein binding GO:0005515, extracellular region GO:0005576, extracellular space GO:0005615, intracellu…	33.5417	38.3376	37.4775	38.6678	37.4242	37.4148	38.4744	38.5977	38.1122	39.2046	37.2362	37.3938	37.177	37.6821	36.9735	38.4735	37.2662	37.2321	35.2954	35.3477	35.4913	35.604	35.2582	35.4025	35.4743	35.266	35.3986	35.2073
H9KV75		ACTN1	ACTN1		0.562413	0.124698	0.653	0.754	4547500000	94825	12	50311	81	3	3	852	45	45	Alpha-actinin-1	ACTN1	actin filament binding GO:0051015, actin filament bundle assembly GO:0051017, actin crosslink formation GO:0051764, calcium ion binding GO:0005509, stress fiber GO:0001725, ruffle GO:0001726, platelet degranulation GO:0002576, double-stranded RNA binding GO:0003725, integrin binding GO:0005178, protein binding GO:0005515, extracellular region GO:0005576, extracellular space GO:0005615, intracellu…	24.1799	24.8711	23.2756	27.0761	26.0879	28.8227	27.8099	23.9749	23.5481	22.5505	28.2576	28.7609	25.5363	21.9374	24.7421	22.6789	26.3582	26.2532	27.5605	26.3662	26.9634	27.3337	25.8706	25.0709	25.7132	27.437	25.2034	27.3861
O43707;F5GXS2	Alpha-actinin-4	ACTN4	ACTN4	+	2.22852	0.00195577	2.78e-09	27.726	7891000000000	10485	9935	32331	101	101	31	862	862	314	Alpha-actinin-4	ACTN4	calcium ion binding GO:0005509, actin filament binding GO:0051015, bicellular tight junction assembly GO:0070830, protein localization to bicellular tight junction GO:1902396, nucleus GO:0005634, cytoplasm GO:0005737, RNA polymerase II regulatory region sequence-specific DNA binding GO:0000977, response to hypoxia GO:0001666, stress fiber GO:0001725, nucleoside binding GO:0001882, platelet degran…	35.0395	38.7367	38.5456	39.847	38.4963	38.5457	39.8714	39.7069	38.968	40.1896	38.3683	38.4392	38.0195	39.2686	38.3134	39.6444	38.3779	38.4245	35.6215	35.6409	35.58	35.7296	35.7221	35.806	35.7271	35.5507	35.7721	35.554
H7C144		ACTN4	ACTN4		0.399135	0.203468	0.456	1.111	200730000	39001	2	28168	34	1	1	871	5	5	Alpha-actinin-4	ACTN4	calcium ion binding GO:0005509, actin filament binding GO:0051015, bicellular tight junction assembly GO:0070830, protein localization to bicellular tight junction GO:1902396, nucleus GO:0005634, cytoplasm GO:0005737, RNA polymerase II regulatory region sequence-specific DNA binding GO:0000977, response to hypoxia GO:0001666, stress fiber GO:0001725, nucleoside binding GO:0001882, platelet degran…	23.41	23.7269	22.4827	24.2395	22.7415	22.1435	23.5295	24.4641	24.0369	23.3605	20.826	25.2167	23.4277	24.1036	23.3672	22.556	22.0093	23.4956	22.8611	22.2426	23.1898	23.9698	21.0818	23.0022	24.385	23.1817	23.0101	23.5798
K7EJH8	Alpha-actinin4	ACTN4	ACTN4	+	16.2187	0	1.62e-09	29.181	6796400000	2143	37	28132	22	1	1	786	88	88	Alpha-actinin-4	ACTN4	calcium ion binding GO:0005509, actin filament binding GO:0051015, bicellular tight junction assembly GO:0070830, protein localization to bicellular tight junction GO:1902396, nucleus GO:0005634, cytoplasm GO:0005737, RNA polymerase II regulatory region sequence-specific DNA binding GO:0000977, response to hypoxia GO:0001666, stress fiber GO:0001725, nucleoside binding GO:0001882, platelet degran…	25.0491	23.9625	24.0912	23.0801	24.3629	24.3739	22.793	26.4757	25.6475	22.8863	24.8853	23.9545	23.1581	23.1133	24.6146	26.1694	24.483	23.7377	27.8728	27.8421	27.9313	27.894	28.1643	27.6376	27.3982	27.6001	27.7026	27.2221
Q9NZ32;V9GYX7	Actin-related protein 10	ACTR10	ACTR10	+	3.54195	0.000136476	0.0339	3.303	28835000000	46306	189	11445	15	15	15	508	508	508	Actin-related protein 10	ACTR10	protein binding GO:0005515, cytoplasm GO:0005737, dynactin complex GO:0005869, microtubule-based movement GO:0007018	24.6625	29.6711	29.0329	24.8592	29.0461	29.2387	26.9023	25.4096	24.0146	27.2598	29.3352	29.3754	28.6833	28.3035	29.4296	28.3808	29.4807	29.1506	29.2835	28.9722	29.6194	29.6401	29.5583	29.2968	29.0914	29.1695	29.4239	29.499
P61163;R4GMT0	Alpha-centractin	ACTR1A	ACTR1A	+	4.43593	2.05e-05	0.00375	5.249	375380000000	42613	785	32331	18	18	10	636	636	399	Alpha-centractin	ACTR1A	G2/M transition of mitotic cell cycle GO:0000086, ATP binding GO:0005524, cytoplasm GO:0005737, centrosome GO:0005813, cytosol GO:0005829, dynactin complex GO:0005869, microtubule associated complex GO:0005875, microtubule cytoskeleton GO:0015630, vesicle-mediated transport GO:0016192, antigen processing and presentation of exogenous peptide antigen via MHC class II GO:0019886, myelin sheath GO:0…	31.2453	31.4681	31.5439	31.7708	32.8588	32.7235	32.3633	31.6571	31.4609	32.1839	33.3186	32.9934	32.5295	32.3364	33.026	31.9315	33.0792	33.1962	32.946	32.9757	32.6259	32.641	33.1148	32.7668	33.0627	33.1873	32.8661	33.2764
P42025	Beta-centractin	ACTR1B	ACTR1B	+	3.9211	5.78e-05	0.051	2.962	80681000000	42293	307	15333	15	7	7	577	34	34	Beta-centractin	ACTR1B	protein binding GO:0005515, ATP binding GO:0005524, cytoplasm GO:0005737, centrosome GO:0005813, cytosol GO:0005829, dynactin complex GO:0005869, microtubule cytoskeleton GO:0015630, membrane GO:0016020, antigen processing and presentation of exogenous peptide antigen via MHC class II GO:0019886, extracellular exosome GO:0070062, microtubule end GO:1990752	29.6194	29.6679	31.0039	28.4029	30.6667	30.246	28.4607	28.7866	29.5375	29.4917	30.5357	30.3817	29.4295	29.5733	30.807	28.9124	30.889	30.6927	30.445	30.5412	30.8191	30.7166	30.8924	30.9131	30.2252	30.8435	30.596	30.6972
P61160;F5H6T1	Actin-related protein 2	ACTR2	ACTR2	+	3.18121	0.000275354	0.522	0.982	528500000000	4476	1145	32331	20	20	20	591	591	591	ARP2 actin-related protein 2 homolog (Yeast), isoform CRA_d	ACTR2	ATP binding GO:0005524, Arp2/3 protein complex GO:0005885, Arp2/3 complex-mediated actin nucleation GO:0034314, structural constituent of cytoskeleton GO:0005200, cytoplasm GO:0005737, cytosol GO:0005829, focal adhesion GO:0005925, movement of cell or subcellular component GO:0006928, establishment or maintenance of cell polarity GO:0007163, asymmetric cell division GO:0008356, actin cytoskeleton…	33.0906	32.0799	33.2148	33.563	33.4437	34.0375	33.118	33.3154	33.0629	33.5194	33.6465	33.5215	34.0045	33.4101	33.7767	33.0313	33.7666	33.616	33.4001	33.1474	33.1876	33.3867	33.3347	33.1132	33.3286	33.2806	33.3804	33.1518
P61158;B4DXW1	Actin-related protein 3	ACTR3	ACTR3	+	2.98468	0.000420145	0.744	0.611	778800000000	47371	1816	32331	24	24	20	699	699	672	Actin-related protein 3	ACTR3	ATP binding GO:0005524, Arp2/3 protein complex GO:0005885, Arp2/3 complex-mediated actin nucleation GO:0034314, structural constituent of cytoskeleton GO:0005200, protein binding GO:0005515, cytosol GO:0005829, brush border GO:0005903, cell-cell junction GO:0005911, focal adhesion GO:0005925, movement of cell or subcellular component GO:0006928, establishment or maintenance of cell polarity GO:00…	33.4822	32.9591	32.995	33.6389	34.2283	34.5305	33.252	33.0656	33.0047	33.1246	34.6078	34.4305	34.3022	32.8108	34.2908	33.4746	34.4802	34.2646	33.9825	33.9288	33.7425	33.7466	33.9781	33.883	34.108	33.9293	33.7653	33.6733
Q9P1U1	Actin-related protein 3B	ACTR3B	ACTR3B	+	2.33523	0.00156713	0.0155	3.978	6173000000	47607	52	89707	13	9	9	452	349	349	Actin-related protein 3B	ACTR3B	molecular_function GO:0003674, actin binding GO:0003779, ATP binding GO:0005524, cytoplasm GO:0005737, Arp2/3 protein complex GO:0005885, biological_process GO:0008150, Arp2/3 complex-mediated actin nucleation GO:0034314, cell projection GO:0042995, extracellular exosome GO:0070062	25.2371	23.7489	27.2778	24.041	24.2265	26.2235	23.103	23.8003	26.5191	25.2187	27.2903	26.0211	23.5806	26.2295	21.862	26.597	22.6148	24.5121	28.9013	28.4057	28.0168	28.035	25.1039	25.124	28.0894	27.0167	26.5453	28.3722
Q9H9F9	Actin-related protein 5	ACTR5	ACTR5	+	3.39485	0.000177033	0.0242	3.591	2731100000	68297	22	36581	5	5	5	138	138	138	Actin-related protein 5	ACTR5	protein binding GO:0005515; nucleus GO:0005634; cytoplasm GO:0005737; double-strand break repair GO:0006302; DNA recombination GO:0006310; transcription, DNA-templated GO:0006351; regulation of transcription, DNA-templated GO:0006355; Ino80 complex GO:0031011; UV-damage excision repair GO:0070914	22.388	24.1775	24.4546	27.404	23.0601	23.4923	24.7912	27.1197	23.7546	23.9192	24.5545	25.4103	25.1558	21.7119	23.4977	24.2347	25.5097	25.2273	26.1002	25.0879	26.1383	25.7383	26.9525	26.5297	26.2847	25.8005	27.0588	25.2949
Q9GZN1;F8W057;G3V1Y1;F8VSD1	Actin-related protein 6	ACTR6	ACTR6	+	6.54626	2.78e-06	0.0129	4.139	6386800000	4581	57	43027	6	6	6	217	217	217	Actin-related protein 6; ARP6 actin-related protein 6 homolog (Yeast), isoform CRA_d	ACTR6	nucleus GO:0005634, chromatin remodeling GO:0006338, protein binding GO:0005515, cytoplasm GO:0005737, cytoskeleton GO:0005856	30.3146	28.5121	28.3129	28.3712	26.8485	27.2855	27.5897	27.6902	27.783	28.0575	26.8905	25.8185	27.2026	28.3136	27.1779	28.4518	26.709	27.0382	27.1774	26.6597	26.9281	26.6107	27.0313	26.27	26.8374	26.5586	27.1358	26.6302
Q9H981;H0Y849	Actin-related protein 8	ACTR8	ACTR8		0.157896	0.461012	0.804	0.513	2707100000	70483	18	52001	9	9	9	247	247	247	Actin-related protein 8	ACTR8	chromatin remodeling GO:0006338; Ino80 complex GO:0031011; protein binding GO:0005515; ATP binding GO:0005524; nucleus GO:0005634; centrosome GO:0005813; DNA repair GO:0006281; DNA recombination GO:0006310; transcription, DNA-templated GO:0006351; regulation of transcription, DNA-templated GO:0006355; mitotic cell cycle GO:0000278; cell division GO:0051301	28.3965	27.9337	27.1945	27.9857	23.278	20.9713	27.568	27.965	27.8566	28.7542	25.5179	22.6981	25.5241	26.6302	27.0017	27.5915	20.0348	23.6393	25.8666	25.4056	25.347	23.9672	26.1785	25.1736	25.8839	25.7754	25.0666	24.9684
Q04771	Activin receptor type-1	ACVR1	ACVR1	+	1.99977	0.00329888	0.197	1.847	3656000000	57152	14	88217	4	4	4	83	83	83	Activin receptor type-1	ACVR1	signal transducer, downstream of receptor, with serine/threonine kinase activity GO:0004702; ATP binding GO:0005524; transmembrane receptor protein serine/threonine kinase signaling pathway GO:0007178; membrane GO:0016020; signal transduction by protein phosphorylation GO:0023014; G1/S transition of mitotic cell cycle GO:0000082; branching involved in blood vessel morphogenesis GO:0001569; in ute…	23.6683	24.8426	26.9851	23.1165	26.4076	23.1184	23.8095	21.2419	22.8913	26.7095	26.2536	24.58	27.0348	25.8695	26.3698	23.7491	24.962	25.4662	26.1056	25.9642	25.7592	27.0882	26.0896	23.3891	26.7281	26.5387	27.6108	26.606
Q03154;C9JMV9	Aminoacylase-1	ACY1;ABHD14A-ACY1	ACY1	+	3.22804	0.000248639	0.000122	8.858	54824000000	45884	283	28536	16	16	16	534	534	534	Aminoacylase-1	ACY1	aminoacylase activity GO:0004046, cytoplasm GO:0005737, proteolysis GO:0006508, cellular amino acid metabolic process GO:0006520, metallopeptidase activity GO:0008237, protein binding GO:0005515, cytosol GO:0005829, xenobiotic metabolic process GO:0006805, metal ion binding GO:0046872, extracellular exosome GO:0070062	23.7248	22.8597	27.5942	23.5612	29.0172	28.5627	21.5088	25.5918	22.8545	23.3342	28.853	28.6131	28.8039	24.2514	29.8256	23.5917	28.7139	29.1025	30.572	30.558	31.6639	30.7077	30.5325	30.2811	30.2415	30.6371	30.176	30.843
P07311;G3V2U7	Acylphosphatase-1;Acylphosphatase	ACYP1	ACYP1	+	10.1669	0	1.81e-05	11.268	23319000000	11261	97	12962	4	4	4	485	485	485	Acylphosphatase, Acylphosphatase-1	ACYP1	acylphosphatase activity GO:0003998, phosphate-containing compound metabolic process GO:0006796, extracellular exosome GO:0070062	24.4361	24.7311	20.6841	23.781	27.1355	27.2054	21.8785	23.7216	22.489	23.7353	27.6012	27.3352	26.9935	21.8403	26.4537	23.6012	27.6784	28.0312	29.3311	29.368	29.26	28.6434	29.6623	29.5135	28.7804	29.2694	29.35	29.3725
U3KPX1;U3KPX8;E9PF46;F8WA34;U3KQL2;P14621	Acylphosphatase;Acylphosphatase-2	ACYP2	ACYP2	+	2.01194	0.00319594	0.351	1.348	1270600000	72321	23	4158	1	1	1	197	197	197	Acylphosphatase, Acylphosphatase-2	ACYP2	acylphosphatase activity GO:0003998, protein binding GO:0005515, mitochondrion GO:0005739, phosphate-containing compound metabolic process GO:0006796	21.2765	20.0421	25.2854	19.7008	22.2988	22.4976	19.9632	20.3213	20.603	19.7229	26.4827	26.8483	25.6963	20.0984	21.9244	18.4416	25.8086	26.6741	25.1165	23.4015	24.5138	22.553	20.8416	25.299	24.6232	24.7886	23.9905	25.1165
P00813;F5GWI4;F5GXW0	Adenosine deaminase	ADA	ADA	+	6.02445	2.42e-06	2.53e-06	14.115	34323000000	40764	150	72671	13	13	13	455	455	455	Adenosine deaminase	ADA	cytoplasm GO:0005737; plasma membrane GO:0005886; purine ribonucleoside monophosphate biosynthetic process GO:0009168; deaminase activity GO:0019239; response to hypoxia GO:0001666; histamine secretion GO:0001821; trophectodermal cell differentiation GO:0001829; purine nucleoside binding GO:0001883; liver development GO:0001889; placenta development GO:0001890; germinal center B cell differentiat…	25.0237	23.6137	28.6116	24.1958	27.082	28.3677	25.4639	23.194	24.8922	22.6715	27.2911	26.6454	25.6551	25.0652	26.6346	22.5416	27.674	26.1947	29.5758	30.1192	28.9858	30.1497	30.3231	29.8227	29.945	29.9853	29.6107	27.8195
Q6DHV7	Adenosine deaminase-like protein	ADAL	ADAL	+	13.0683	0	0.017	3.894	4544900000	40263	57	19482	6	6	6	177	177	177	Adenosine deaminase-like protein	ADAL	deaminase activity GO:0019239, adenosine deaminase activity GO:0004000, cytosol GO:0005829, adenosine catabolic process GO:0006154, nucleotide metabolic process GO:0009117, drug metabolic process GO:0017144, purine-containing compound salvage GO:0043101, inosine biosynthetic process GO:0046103, metal ion binding GO:0046872, hypoxanthine salvage GO:0043103	28.0483	26.7615	25.7611	25.9448	24.6939	25.2592	26.1102	26.1218	26.2254	26.0366	24.2618	24.9462	25.5609	25.6548	25.4665	26.1968	25.7939	25.2358	26.211	27.7397	26.863	26.8829	27.203	27.4794	27.1967	25.1938	26.8884	26.8977
O14672	Disintegrin and metalloproteinase domain-containing protein 10	ADAM10	ADAM10	+	0.933194	0.0443065	0.103	2.383	64715000000	84141	283	32331	27	27	25	524	524	451	Disintegrin and metalloproteinase domain-containing protein 10	ADAM10	proteolysis GO:0006508, metallopeptidase activity GO:0008237, metalloendopeptidase activity GO:0004222, membrane protein ectodomain proteolysis GO:0006509, Notch signaling pathway GO:0007219, zinc ion binding GO:0008270, in utero embryonic development GO:0001701, endopeptidase activity GO:0004175, receptor binding GO:0005102, integrin binding GO:0005178, protein binding GO:0005515, nucleus GO:000…	30.9604	29.0406	31.3088	29.8102	31.0644	31.0414	31.1274	30.5151	30.0356	29.587	31.0494	31.5767	31.4226	30.822	31.4372	29.408	30.6962	30.8813	29.3848	30.4015	29.6901	30.3899	29.9175	30.2296	30.6174	30.3517	30.2249	29.9485
O43184	Disintegrin and metalloproteinase domain-containing protein 12	ADAM12	ADAM12	+	2.16884	0.00220796	0.00434	5.112	2270000000	99541	3	15161	3	3	3	54	54	54	Disintegrin and metalloproteinase domain-containing protein 12	ADAM12	metalloendopeptidase activity GO:0004222, protein binding GO:0005515, extracellular region GO:0005576, nucleoplasm GO:0005654, mitochondrion GO:0005739, plasma membrane GO:0005886, proteolysis GO:0006508, cell adhesion GO:0007155, myoblast fusion GO:0007520, metallopeptidase activity GO:0008237, zinc ion binding GO:0008270, integral component of membrane GO:0016021, SH3 domain binding GO:0017124	23.6119	24.2827	23.7433	23.7317	23.3093	21.9841	22.597	21.8084	23.9732	23.6485	21.8098	22.8764	23.5629	22.4847	24.0566	21.3406	22.7031	23.7986	25.9504	20.8441	22.6492	22.2514	26.3923	22.3688	26.8202	26.9899	21.6435	23.8727
Q13444	Disintegrin and metalloproteinase domain-containing protein 15	ADAM15	ADAM15	+	5.57909	2.15e-06	1.64e-06	14.802	11272000000	92958	113	84291	9	9	9	123	123	123	Disintegrin and metalloproteinase domain-containing protein 15	ADAM15	angiogenesis GO:0001525, acrosomal vesicle GO:0001669, negative regulation of cell-matrix adhesion GO:0001953, metalloendopeptidase activity GO:0004222, integrin binding GO:0005178, protein binding GO:0005515, plasma membrane GO:0005886, adherens junction GO:0005912, proteolysis GO:0006508, cell-matrix adhesion GO:0007160, integrin-mediated signaling pathway GO:0007229, metallopeptidase activity …	32.3243	31.5738	29.7929	30.6743	28.5129	27.5821	30.4692	30.7473	31.3288	29.3348	27.0718	27.7418	29.1769	30.5359	28.2181	30.1462	27.1231	27.8672	26.0001	25.6235	25.9614	26.3837	25.446	24.7728	25.9372	26.8189	26.3145	26.8004
P78536	Disintegrin and metalloproteinase domain-containing protein 17	ADAM17	ADAM17		0.205153	0.388372	3.03e-06	13.843	31795000000	9302	198	18134	22	22	22	387	387	387	ADAM17 protein, Disintegrin and metalloproteinase domain-containing protein 17	ADAM17	metalloendopeptidase activity GO:0004222; cytoplasm GO:0005737; proteolysis GO:0006508; zinc ion binding GO:0008270; response to hypoxia GO:0001666; positive regulation of protein phosphorylation GO:0001934; neutrophil mediated immunity GO:0002446; germinal center formation GO:0002467; positive regulation of leukocyte chemotaxis GO:0002690; Notch binding GO:0005112; interleukin-6 receptor binding…	32.7452	31.4794	31.2555	31.0915	29.6	30.0952	30.7202	31.2993	30.7965	31.322	29.5056	30.0115	29.8648	30.7921	29.4523	30.5291	29.3417	29.1699	28.7795	28.4426	28.2543	29.0272	28.6442	29.4599	27.9535	28.986	29.035	28.512
Q9H013;H0YC66	Disintegrin and metalloproteinase domain-containing protein 19	ADAM19	ADAM19	+	3.52153	0.000142151	0.0326	3.336	4287400000	105	26	69732	3	3	3	42	42	42	Disintegrin and metalloproteinase domain-containing protein 19	ADAM19	metalloendopeptidase activity GO:0004222, proteolysis GO:0006508, zinc ion binding GO:0008270, integral component of membrane GO:0016021, Golgi apparatus GO:0005794, membrane protein ectodomain proteolysis GO:0006509, heart development GO:0007507, SH3 domain binding GO:0017124	29.4531	27.8905	26.9863	24.9273	26.6943	26.6379	23.4228	26.414	26.4352	24.3356	24.5835	23.5553	25.3491	27.0039	26.6745	27.029	26.7107	26.5994	26.7117	26.8366	26.7523	26.8944	24.971	25.5838	26.9296	26.2527	26.4549	27.1159
Q9UKJ8	Disintegrin and metalloproteinase domain-containing protein 21	ADAM21	ADAM21	+	0.926541	0.0450934	0.0807	2.585	173560000	80833	4	24385	2	2	2	35	35	35	Disintegrin and metalloproteinase domain-containing protein 21	ADAM21	metalloendopeptidase activity GO:0004222, plasma membrane GO:0005886, proteolysis GO:0006508, single fertilization GO:0007338, binding of sperm to zona pellucida GO:0007339, metallopeptidase activity GO:0008237, zinc ion binding GO:0008270, integral component of membrane GO:0016021, axon GO:0030424, neuronal cell body GO:0043025	26.6782	25.9485	24.2238	25.3466	21.8752	23.2521	24.5894	23.469	25.2919	25.1014	21.9535	23.4759	23.985	23.9527	23.4186	24.6489	22.1251	21.8703	24.8295	22.542	20.7406	22.4365	22.6986	23.5603	22.8793	22.8245	23.9886	24.7225
F8WAD8;Q9P0K1	Disintegrin and metalloproteinase domain-containing protein 22	ADAM22	ADAM22	+	11.308	0	1.56e-10	35.918	13431000000	89519	83	1217	13	13	13	231	231	231	Disintegrin and metalloproteinase domain-containing protein 22	ADAM22	metalloendopeptidase activity GO:0004222, proteolysis GO:0006508, zinc ion binding GO:0008270, integral component of membrane GO:0016021, integrin binding GO:0005178, protein binding GO:0005515, plasma membrane GO:0005886, cell adhesion GO:0007155, negative regulation of cell adhesion GO:0007162, central nervous system development GO:0007417, adult locomotory behavior GO:0008344, myelination in p…	23.9254	26.489	22.8089	23.2195	24.5152	24.089	22.6092	23.5596	23.2123	23.1251	22.6295	22.8834	24.4558	22.0211	23.793	21.3835	22.6054	21.3129	26.1549	28.8727	29.34	28.6676	27.0904	28.7868	29.5535	29.0774	30.1278	27.2264
Q13443;A0AVL1;F8WC54	Disintegrin and metalloproteinase domain-containing protein 9	ADAM9	ADAM9	+	3.37589	0.000186794	0	113.985	33836000000	90555	184	23329	20	20	20	282	282	282	ADAM9 protein, Disintegrin and metalloproteinase domain-containing protein 9	ADAM9	metalloendopeptidase activity GO:0004222, proteolysis GO:0006508, zinc ion binding GO:0008270, activation of MAPKK activity GO:0000186, protein kinase C binding GO:0005080, integrin binding GO:0005178, protein binding GO:0005515, collagen binding GO:0005518, extracellular space GO:0005615, focal adhesion GO:0005925, membrane protein ectodomain proteolysis GO:0006509, cell adhesion GO:0007155, cel…	31.8024	30.2737	31.4978	30.5491	30.6638	31.1072	30.8909	30.6199	31.2096	30.1392	30.9383	31.438	31.0653	31.3607	30.5695	30.5936	30.6805	30.6842	27.4782	27.1163	27.5051	27.4702	27.4597	27.2997	27.4586	27.4781	27.6644	27.63
Q9UHI8	A disintegrin and metalloproteinase with thrombospondin motifs 1	ADAMTS1	ADAMTS1	+	8.59907	0	0.000208	8.242	709660000	10536	10	23687	3	2	2	62	48	48	A disintegrin and metalloproteinase with thrombospondin motifs 1	ADAMTS1	metalloendopeptidase activity GO:0004222, proteolysis GO:0006508, integral component of membrane GO:0016021, ovulation from ovarian follicle GO:0001542, kidney development GO:0001822, basement membrane GO:0005604, cytoplasm GO:0005737, integrin-mediated signaling pathway GO:0007229, heparin binding GO:0008201, metallopeptidase activity GO:0008237, zinc ion binding GO:0008270, negative regulation …	24.7025	24.0116	23.6449	23.6254	22.7421	23.7103	22.9382	23.5694	23.8249	22.971	22.6829	22.3984	22.5236	22.7867	22.6697	22.9735	21.7998	22.8767	25.8035	25.6924	25.6834	25.6457	22.5396	25.7223	22.7347	23.3505	22.9925	25.047
Q8TE58	A disintegrin and metalloproteinase with thrombospondin motifs 15	ADAMTS15	ADAMTS15		0.732065	0.0768284	0.0071	4.663	4700500000	10329	23	16082	8	8	7	111	111	96	A disintegrin and metalloproteinase with thrombospondin motifs 15	ADAMTS15	metalloendopeptidase activity GO:0004222, proteinaceous extracellular matrix GO:0005578, extracellular space GO:0005615, proteolysis GO:0006508, heparin binding GO:0008201, zinc ion binding GO:0008270, cell surface GO:0009986, extracellular matrix binding GO:0050840	24.7394	23.5626	27.23	27.8802	25.6855	26.9624	29.6177	29.9646	29.7878	30.2052	27.0195	26.7491	27.0891	28.8266	27.1054	29.2873	26.6909	26.4851	26.1126	25.2828	24.3937	20.5306	23.4756	26.7785	25.9923	25.3404	26.2449	18.9745
Q9UNA0	A disintegrin and metalloproteinase with thrombospondin motifs 5	ADAMTS5	ADAMTS5		0.21502	0.375041	0.119	2.269	65043000	10172	3	28356	1	1	1	27	27	27	A disintegrin and metalloproteinase with thrombospondin motifs 5	ADAMTS5	metalloendopeptidase activity GO:0004222, integrin binding GO:0005178, protein binding GO:0005515, extracellular region GO:0005576, proteinaceous extracellular matrix GO:0005578, extracellular space GO:0005615, endoplasmic reticulum lumen GO:0005788, proteolysis GO:0006508, heparin binding GO:0008201, metallopeptidase activity GO:0008237, zinc ion binding GO:0008270, extracellular matrix disassem…	24.6684	24.432	24.4618	23.6883	21.9416	21.3445	23.3504	22.3287	24.2459	21.6079	21.853	21.4682	22.9716	22.6568	22.2075	24.0483	22.2828	22.0249	22.706	22.3424	22.4541	21.5736	22.146	20.9026	22.5903	21.5437	23.0961	22.5569
Q9P2N4	A disintegrin and metalloproteinase with thrombospondin motifs 9	ADAMTS9	ADAMTS9	+	1.52064	0.0100484	0.14	2.136	2101000000	21649	13	14215	5	5	5	34	34	34	A disintegrin and metalloproteinase with thrombospondin motifs 9	ADAMTS9	metalloendopeptidase activity GO:0004222, proteolysis GO:0006508, zinc ion binding GO:0008270, proteinaceous extracellular matrix GO:0005578, extracellular space GO:0005615, endoplasmic reticulum GO:0005783, glycoprotein catabolic process GO:0006516, multicellular organism development GO:0007275, metallopeptidase activity GO:0008237, cell surface GO:0009986, protein transport GO:0015031, vesicle-…	24.1846	24.2708	24.2125	23.5676	22.7056	25.3675	22.7912	25.8852	24.1336	21.0154	23.6451	24.312	27.4883	22.0008	21.9408	21.8894	20.4169	25.1515	24.9192	23.6175	24.971	26.7714	24.8115	24.8908	20.8166	26.1534	24.8857	26.3771
Q8N6G6	ADAMTS-like protein 1	ADAMTSL1	ADAMTSL1	+	2.44457	0.00122838	6.75e-08	20.528	15944000000	19341	68	81408	15	15	15	118	118	118	ADAMTS-like protein 1	ADAMTSL1	proteinaceous extracellular matrix GO:0005578, proteolysis GO:0006508, metallopeptidase activity GO:0008237, zinc ion binding GO:0008270, endoplasmic reticulum lumen GO:0005788, protein O-linked fucosylation GO:0036066	30.1258	31.011	29.1032	32.3563	30.3762	30.4884	30.1287	28.6158	27.2635	29.9296	28.1092	28.627	28.0664	30.3878	30.6737	29.7496	29.7551	30.2481	22.7719	26.2983	25.8802	23.5809	21.4664	27.941	23.4899	27.8221	22.356	23.9062
Q6UY14	ADAMTS-like protein 4	ADAMTSL4	ADAMTSL4		0.158894	0.459143	0.00572	4.856	631420000	11654	5	67387	3	3	3	38	38	38	ADAMTS-like protein 4	ADAMTSL4	metalloendopeptidase activity GO:0004222, proteolysis GO:0006508, extracellular matrix GO:0031012, protease binding GO:0002020, protein binding GO:0005515, cellular_component GO:0005575, interstitial matrix GO:0005614, endoplasmic reticulum lumen GO:0005788, apoptotic process GO:0006915, extracellular matrix organization GO:0030198, protein O-linked fucosylation GO:0036066, positive regulation of…	22.2254	28.2357	24.9485	27.8826	25.7772	26.1029	27.1899	27.704	22.3278	26.3332	22.614	23.34	22.4352	22.6961	26.0174	26.8845	22.7655	22.089	22.9282	23.0933	22.6653	22.5737	21.5336	22.1507	22.6882	22.7615	22.19	22.0099
O75689;H7C324;A0A087WTN6;H0Y7Q1	Arf-GAP with dual PH domain-containing protein 1	ADAP1	ADAP1	+	0.961374	0.0410101	0.0185	3.821	727910000	43395	5	22117	3	3	3	75	75	75	Arf-GAP with dual PH domain-containing protein 1	ADAP1	GTPase activator activity GO:0005096; positive regulation of GTPase activity GO:0043547; cytoplasm GO:0005737; plasma membrane GO:0005886; protein binding GO:0005515; nucleus GO:0005634; cell surface receptor signaling pathway GO:0007166; regulation of GTPase activity GO:0043087; inositol 1,3,4,5 tetrakisphosphate binding GO:0043533; metal ion binding GO:0046872	25.7655	23.7668	23.2562	24.2993	25.1988	24.9556	23.9327	22.3302	22.1077	23.9358	25.3676	25.6891	24.938	24.1607	24.0809	24.027	25.0858	25.4622	25.5744	25.4615	24.5344	24.784	25.395	22.1129	22.8808	23.4396	22.3716	23.7839
P55265	Double-stranded RNA-specific adenosine deaminase	ADAR	ADAR	+	8.79994	0	0.0107	4.305	566020000000	13606	1506	32331	44	44	3	448	448	33	Double-stranded RNA-specific adenosine deaminase	ADAR	RNA binding GO:0003723, double-stranded RNA adenosine deaminase activity GO:0003726, nucleus GO:0005634, nucleoplasm GO:0005654, nucleolus GO:0005730, RNA processing GO:0006396, osteoblast differentiation GO:0001649, in utero embryonic development GO:0001701, hematopoietic progenitor cell differentiation GO:0002244, somatic diversification of immune receptors via somatic mutation GO:0002566, DNA …	32.4303	34.0477	33.0852	33.9272	32.8375	32.7928	33.5805	33.7941	33.1196	33.4385	32.6782	32.9054	32.0348	33.6301	32.4608	33.2233	32.7034	33.0511	33.7502	33.6413	33.842	33.4701	33.8991	33.7908	33.4935	33.4852	33.6789	33.6456
H0YCK3		ADAR	ADAR		0.541069	0.132845	0.00338	5.346	4770900000	13265	35	32046	42	1	1	444	19	19	Double-stranded RNA-specific adenosine deaminase	ADAR	RNA binding GO:0003723, double-stranded RNA adenosine deaminase activity GO:0003726, nucleus GO:0005634, nucleoplasm GO:0005654, nucleolus GO:0005730, RNA processing GO:0006396, osteoblast differentiation GO:0001649, in utero embryonic development GO:0001701, hematopoietic progenitor cell differentiation GO:0002244, somatic diversification of immune receptors via somatic mutation GO:0002566, DNA …	24.9455	22.7262	24.1199	22.972	21.2726	22.6008	23.0137	22.6573	22.8855	23.3813	27.3708	27.1257	22.5847	22.813	22.8279	22.6807	27.6868	27.8366	26.5201	24.2987	26.6972	23.0024	26.9756	27.6156	27.2045	27.0964	27.1202	26.4428
P78563	Double-stranded RNA-specific editase 1	ADARB1	ADARB1	+	1.74966	0.00588076	0.267	1.586	3569600000	80762	12	11594	5	5	5	93	93	93	Double-stranded RNA-specific editase 1	ADARB1	RNA binding GO:0003723, double-stranded RNA binding GO:0003725, double-stranded RNA adenosine deaminase activity GO:0003726, mRNA binding GO:0003729, protein binding GO:0005515, nucleus GO:0005634, nucleoplasm GO:0005654, nucleolus GO:0005730, cytoplasm GO:0005737, adenosine to inosine editing GO:0006382, RNA processing GO:0006396, mRNA processing GO:0006397, negative regulation of cell prolifera…	25.0254	23.2899	23.2836	23.5543	25.8498	23.8313	27.8955	27.3408	26.4997	23.7413	26.6286	23.257	26.579	28.4556	28.5384	23.8682	28.8125	21.8789	24.1359	24.3879	24.0012	25.2909	22.7019	21.8286	22.1584	24.3424	25.9499	24.479
Q9BUB4	tRNA-specific adenosine deaminase 1	ADAT1	ADAT1		0.506849	0.146585	0.104	2.379	3924600000	55392	32	39077	7	7	7	215	215	215	tRNA-specific adenosine deaminase 1	ADAT1	RNA binding GO:0003723, adenosine deaminase activity GO:0004000, RNA processing GO:0006396, tRNA processing GO:0008033, tRNA-specific adenosine deaminase activity GO:0008251, metal ion binding GO:0046872	26.1426	25.0262	27.7727	28.1189	27.0511	26.3976	27.2981	27.1084	24.5698	27.9815	27.0712	27.0992	26.9857	25.5867	27.0698	26.9416	27.015	27.04	25.2783	25.1543	24.9316	27.3486	26.8857	26.9524	25.4766	25.2094	25.9017	25.6728
Q7Z6V5	tRNA-specific adenosine deaminase 2	ADAT2	ADAT2	+	9.39417	0	2.91e-10	34.035	4389700000	21046	28	34401	1	1	1	105	105	105	tRNA-specific adenosine deaminase 2	ADAT2	tRNA wobble adenosine to inosine editing GO:0002100, protein binding GO:0005515, nucleoplasm GO:0005654, tRNA modification GO:0006400, zinc ion binding GO:0008270, tRNA-specific adenosine-34 deaminase activity GO:0052717, tRNA-specific adenosine-34 deaminase complex GO:0052718	23.9453	23.0249	24.3922	24.5482	24.3923	25.4334	23.1258	24.2392	24.0523	22.8866	25.1258	23.5927	24.6321	24.1796	24.2204	21.9592	24.6422	22.8095	26.6619	26.7948	26.2648	25.848	26.9137	26.715	26.6757	27.1506	26.604	26.8257
Q86TW2	Uncharacterized aarF domain-containing protein kinase 1	ADCK1	ADCK1		0.183591	0.419552	0.00324	5.386	2660100000	60577	11	91138	5	5	5	13	13	13	Uncharacterized aarF domain-containing protein kinase 1	ADCK1	protein serine/threonine kinase activity GO:0004674, ATP binding GO:0005524, extracellular region GO:0005576, mitochondrion GO:0005739, protein phosphorylation GO:0006468	24.7628	23.0764	25.2091	24.3585	27.2828	27.8774	24.1959	24.461	24.1031	23.9649	27.716	27.9726	26.1974	25.1324	27.7144	24.7303	27.7805	27.8802	24.6372	21.4256	24.237	24.6101	23.8795	24.8227	21.5535	23.7577	25.3851	23.7146
Q8NI60	Atypical kinase ADCK3, mitochondrial	ADCK3	ADCK3	+	8.47194	0	1.59e-08	23.525	47958000000	71949	224	6223	14	14	14	28	28	28	Atypical kinase ADCK3, mitochondrial	ADCK3	protein binding GO:0005515, ATP binding GO:0005524, mitochondrion GO:0005739, ubiquinone biosynthetic process GO:0006744, integral component of membrane GO:0016021, kinase activity GO:0016301, phosphorylation GO:0016310, ADP binding GO:0043531	27.632	25.9663	25.2076	27.99	28.7076	28.1375	28.8915	26.2024	27.9489	26.6099	28.2654	28.241	27.9713	27.9075	27.8595	26.6145	27.4905	26.9777	31.2242	31.015	30.492	30.6973	30.6931	29.9231	30.6255	30.4909	30.3004	30.175
Q96D53	AarF domain-containing protein kinase 4	ADCK4	ADCK4		0.375456	0.219446	0.267	1.588	23414000000	60069	58	62646	13	12	12	27	259	259	AarF domain-containing protein kinase 4	ADCK4	protein serine/threonine kinase activity GO:0004674, cytosol GO:0005829, plasma membrane GO:0005886, protein phosphorylation GO:0006468, integral component of membrane GO:0016021, mitochondrial membrane GO:0031966	33.3605	28.6276	27.1441	31.766	28.4478	26.9263	31.625	31.2713	31.9517	31.4919	26.6417	26.7804	26.6913	31.5769	28.5029	31.7905	28.0641	27.375	28.5563	28.5313	29.2483	29.3468	28.9715	28.921	27.636	28.6339	27.1338	27.2094
U3KQ91;A0A0A0MSC1;O60266	Adenylate cyclase type 3	ADCY3	ADCY3	+	3.58336	0.000120452	0.000821	6.746	6318700000	89121	36	2618	4	4	4	88	88	88	Adenylate cyclase type 3	ADCY3	nucleotide binding GO:0000166, adenylate cyclase activity GO:0004016, intracellular GO:0005622, plasma membrane GO:0005886, cAMP biosynthetic process GO:0006171, integral component of membrane GO:0016021, intracellular signal transduction GO:0035556, cyclic nucleotide biosynthetic process GO:0009190, phosphorus-oxygen lyase activity GO:0016849, renal water homeostasis GO:0003091, calmodulin bindi…	29.8375	28.7409	28.068	28.1608	27.0094	27.1766	29.2059	29.4507	29.828	28.997	27.2992	27.2621	27.7546	29.5222	27.6397	29.1764	27.3161	27.6857	22.2719	26.2501	25.2799	26.2427	26.1458	25.8546	26.9747	26.0242	21.3285	26.6358
O43306	Adenylate cyclase type 6	ADCY6	ADCY6	+	1.86087	0.00456383	0.0257	3.539	6260700000	13061	96	11605	5	5	5	66	66	66	Adenylate cyclase type 6	ADCY6	renal water homeostasis GO:0003091, adenylate cyclase activity GO:0004016, receptor binding GO:0005102, protein binding GO:0005515, ATP binding GO:0005524, endosome GO:0005768, plasma membrane GO:0005886, cilium GO:0005929, cAMP biosynthetic process GO:0006171, adenylate cyclase-activating G-protein coupled receptor signaling pathway GO:0007189, activation of adenylate cyclase activity GO:0007190…	28.6837	29.0987	26.7099	27.0421	27.3243	27.5726	27.3848	27.5205	27.7129	28.0817	27.4556	27.4038	27.1704	26.7658	26.9381	27.6034	27.1884	26.7677	27.5332	26.5537	26.9597	26.8338	26.8416	27.307	26.5052	27.2747	27.0755	27.2112
P51828;F5H4D1	Adenylate cyclase type 7	ADCY7	ADCY7		0.643975	0.0983877	0.029	3.44	2023400000	12031	24	21518	7	7	7	101	101	101	Adenylate cyclase type 7	ADCY7	adenylate cyclase activity GO:0004016, intracellular GO:0005622, plasma membrane GO:0005886, cAMP biosynthetic process GO:0006171, integral component of membrane GO:0016021, intracellular signal transduction GO:0035556, cyclic nucleotide biosynthetic process GO:0009190, phosphorus-oxygen lyase activity GO:0016849, renal water homeostasis GO:0003091, ATP binding GO:0005524, adenylate cyclase-activ…	22.4867	25.4265	26.0015	24.6766	25.0448	26.0957	27.1543	23.5548	25.913	27.2396	26.5278	25.3074	24.9357	26.377	24.6953	26.4987	26.2038	26.9917	22.4944	25.4985	22.5065	23.8127	23.6253	21.9161	26.5658	25.2838	26.5273	26.673
E7EVL1;P40145	Adenylate cyclase type 8	ADCY8	ADCY8	+	1.13345	0.0262512	0.498	1.026	350250000	12522	3	54353	2	2	2	22	22	22	Adenylate cyclase type 8	ADCY8	nucleotide binding GO:0000166, intracellular GO:0005622, cyclic nucleotide biosynthetic process GO:0009190, phosphorus-oxygen lyase activity GO:0016849, intracellular signal transduction GO:0035556, adenylate cyclase activity GO:0004016, plasma membrane GO:0005886, cAMP biosynthetic process GO:0006171, integral component of membrane GO:0016021, renal water homeostasis GO:0003091, ATP binding GO:0…	24.412	24.2447	24.8143	24.1383	22.1026	22.6224	22.0666	23.7709	24.7153	23.4295	23.5609	25.6285	23.5056	22.3012	20.9971	23.4122	23.9069	22.3529	24.8101	23.2878	25.1055	23.6864	22.3088	23.2088	23.3174	22.9323	23.1002	23.4769
O60503	Adenylate cyclase type 9	ADCY9	ADCY9		0.0531748	0.709029	0.0586	2.847	222270000	1507	8	13539	5	5	5	69	69	69	Adenylate cyclase type 9	ADCY9	integral component of membrane GO:0016021, intracellular GO:0005622, cyclic nucleotide biosynthetic process GO:0009190, phosphorus-oxygen lyase activity GO:0016849, intracellular signal transduction GO:0035556, renal water homeostasis GO:0003091, adenylate cyclase activity GO:0004016, ATP binding GO:0005524, plasma membrane GO:0005886, integral component of plasma membrane GO:0005887, cAMP biosyn…	27.2683	26.0167	24.8022	26.0453	22.4715	22.9659	25.8626	26.2661	22.3775	26.2561	22.9987	21.9295	21.5822	25.349	21.6155	22.668	23.6035	23.027	23.6401	20.1193	23.6251	22.7098	22.8083	22.8942	22.1434	22.223	22.0843	23.1867
E7EV99;E7ENY0;P35611;A0A0A0MSR2	Alpha-adducin	ADD1	ADD1	+	5.34431	2.02e-06	0.0874	2.519	247370000000	70055	923	32331	25	25	24	528	528	516	Alpha-adducin	ADD1	cytoskeleton GO:0005856, cell morphogenesis GO:0000902, in utero embryonic development GO:0001701, actin binding GO:0003779, structural molecule activity GO:0005198, protein binding GO:0005515, calmodulin binding GO:0005516, nucleus GO:0005634, nucleoplasm GO:0005654, cytosol GO:0005829, plasma membrane GO:0005886, focal adhesion GO:0005925, cell volume homeostasis GO:0006884, transcription facto…	32.2551	32.6943	32.2243	32.0523	32.3137	32.6438	31.6647	32.7783	32.6094	32.4977	31.9543	32.2012	32.5453	31.8393	31.8847	31.8991	32.0478	31.8851	32.6632	32.3979	32.4567	32.4086	32.4099	32.4061	32.0159	32.4068	32.1683	32.4367
P35612	Beta-adducin	ADD2	ADD2	+	23.7182	0	0	286.113	54025000000	80853	261	28705	20	19	19	413	402	402	Beta-adducin	ADD2	cytoskeleton GO:0005856, actin binding GO:0003779, structural molecule activity GO:0005198, calmodulin binding GO:0005516, cytosol GO:0005829, plasma membrane GO:0005886, protein complex assembly GO:0006461, ion transport GO:0006811, F-actin capping protein complex GO:0008290, cytoplasmic vesicle GO:0031410, actin cytoskeleton organization GO:0030036, hemopoiesis GO:0030097, spectrin binding GO:0…	22.8969	21.166	22.6309	20.2703	20.4672	21.2361	21.2385	21.3887	20.8758	21.4921	22.0452	21.75	21.6717	22.9753	19.7721	22.43	19.9184	21.1662	30.8673	30.3808	30.3678	30.7571	30.7415	30.7392	30.2994	30.4519	30.3346	30.5306
A0A087WX08		ADD3	ADD3		0.0936045	0.594541	0.00181	5.953	534750000	75375	3	44623	29	2	2	433	21	21	Gamma-adducin	ADD3	cytoskeleton GO:0005856, condensed nuclear chromosome GO:0000794, actin binding GO:0003779, protein kinase C binding GO:0005080, structural constituent of cytoskeleton GO:0005200, calmodulin binding GO:0005516, nucleoplasm GO:0005654, cytoplasm GO:0005737, cytosol GO:0005829, plasma membrane GO:0005886, brush border GO:0005903, cell-cell junction GO:0005911, cell cortex GO:0005938, membrane GO:00…	26.759	25.9181	23.4357	24.2989	27.4616	23.562	25.367	26.0155	25.8954	25.0576	24.7929	23.3845	22.1457	24.8865	23.2259	24.9786	24.5756	23.3951	23.4052	23.7498	23.2006	22.2411	23.9397	22.3312	21.8368	22.0297	22.9967	23.3533
Q9UEY8	Gamma-adducin	ADD3	ADD3	+	1.67145	0.00701592	1.09e-05	11.962	67576000000	79154	333	2587	30	30	3	445	445	52	Gamma-adducin	ADD3	cytoskeleton GO:0005856, condensed nuclear chromosome GO:0000794, actin binding GO:0003779, protein kinase C binding GO:0005080, structural constituent of cytoskeleton GO:0005200, calmodulin binding GO:0005516, nucleoplasm GO:0005654, cytoplasm GO:0005737, cytosol GO:0005829, plasma membrane GO:0005886, brush border GO:0005903, cell-cell junction GO:0005911, cell cortex GO:0005938, membrane GO:00…	30.7265	30.8178	31.1582	30.7684	31.5134	31.4042	30.5333	31.0501	30.9098	31.2938	30.7006	30.9966	30.8876	29.9443	30.2806	31.2777	30.8694	30.6054	30.6421	30.4944	30.4993	30.4893	30.7517	30.5901	29.4894	30.0515	29.6959	30.103
B1ALU1;B1ALU3;O95490;H0Y5C0	Latrophilin-2	ADGRL2;LPHN2	ADGRL2	+	5.89251	2.34e-06	0.000591	7.092	95546000000	15555	327	18532	24	24	23	253	253	248	Adhesion G protein-coupled receptor L2	ADGRL2	G-protein coupled receptor activity GO:0004930, cell surface receptor signaling pathway GO:0007166, G-protein coupled receptor signaling pathway GO:0007186, integral component of membrane GO:0016021, carbohydrate binding GO:0030246, latrotoxin receptor activity GO:0016524	30.7136	29.5735	29.2943	30.3744	30.9172	30.0217	29.6935	29.3559	30.5734	29.5489	30.9435	30.4258	31.1599	30.4735	30.9576	30.0391	30.8192	30.2326	31.2263	31.1114	31.0267	31.4032	31.5453	31.1289	30.7103	30.9434	30.768	31.332
P11766	Alcohol dehydrogenase class-3	ADH5	ADH5	+	6.56948	2.8e-06	1.17e-06	15.361	707670000000	39724	1021	32331	22	22	22	636	636	636	Alcohol dehydrogenase class-3	ADH5	zinc ion binding GO:0008270, oxidoreductase activity GO:0016491, oxidation-reduction process GO:0055114, retinoid metabolic process GO:0001523, respiratory system process GO:0003016, alcohol dehydrogenase (NAD) activity GO:0004022, fatty acid binding GO:0005504, mitochondrion GO:0005739, cytosol GO:0005829, ethanol oxidation GO:0006069, electron transfer activity GO:0009055, peptidyl-cysteine S-n…	30.2469	29.3955	29.7462	29.7923	32.2442	31.9977	28.9611	29.045	29.0123	29.6803	32.3839	32.3773	33.0918	28.717	33.0366	29.3271	33.0845	32.3903	34.3536	34.3493	34.1188	34.2551	34.1478	34.2948	34.3572	34.4039	34.1458	34.214
Q9BV57	1,2-dihydroxy-3-keto-5-methylthiopentene dioxygenase	ADI1	ADI1	+	4.31584	3.36e-05	0.00134	6.25	8493700000	21498	43	44857	3	3	3	223	223	223	1,2-dihydroxy-3-keto-5-methylthiopentene dioxygenase	ADI1	acireductone dioxygenase [iron(II)-requiring] activity GO:0010309, oxidation-reduction process GO:0055114, iron ion binding GO:0005506, protein binding GO:0005515, nucleus GO:0005634, cytoplasm GO:0005737, cytosol GO:0005829, plasma membrane GO:0005886, oxidoreductase activity GO:0016491, L-methionine salvage from methylthioadenosine GO:0019509	23.2824	23.603	23.0556	22.669	27.286	26.8979	23.439	24.5567	22.966	23.161	27.5181	26.9204	27.2603	23.6798	27.4804	23.803	27.5589	27.767	28.0993	26.7013	26.7446	26.5063	26.2603	26.7207	27.8299	27.2717	27.7386	28.3222
Q96A54;F8W782;C9J0W7;C9JNM5	Adiponectin receptor protein 1	ADIPOR1	ADIPOR1		0.64281	0.0987285	6.38e-05	9.64	515180000	42615	18	7056	3	3	3	131	131	131	Adiponectin receptor protein 1	ADIPOR1	integral component of membrane GO:0016021, plasma membrane GO:0005886, G-protein coupled receptor signaling pathway GO:0007186, hormone-mediated signaling pathway GO:0009755, regulation of glucose metabolic process GO:0010906, membrane GO:0016020, regulation of lipid metabolic process GO:0019216, fatty acid oxidation GO:0019395, protein kinase binding GO:0019901, negative regulation of cell growt…	25.8185	23.8176	25.4595	24.2334	25.2391	22.1054	24.4722	25.1332	25.9215	25.4735	24.4077	26.2066	25.4896	25.4004	22.1494	24.8458	24.6024	22.4264	22.3956	22.2839	23.5333	23.3995	22.7835	24.2979	22.5338	22.5947	22.6218	22.3784
P55263	Adenosine kinase	ADK	ADK	+	6.72681	0	8.36e-07	15.916	110020000000	40545	433	32331	18	18	18	63	63	63	Adenosine kinase	ADK	adenosine kinase activity GO:0004001, ATP binding GO:0005524, nucleoplasm GO:0005654, cytoplasm GO:0005737, cytosol GO:0005829, dATP biosynthetic process GO:0006175, ribonucleoside monophosphate biosynthetic process GO:0009156, positive regulation of cardiac muscle hypertrophy GO:0010613, phosphorylation GO:0016310, circadian regulation of gene expression GO:0032922, positive regulation of T cell…	30.0764	28.5799	29.5112	29.25	30.1333	30.0724	30.0136	29.5679	29.623	29.1027	30.9534	31.2982	29.6348	28.8568	29.6806	29.669	29.2738	30.7217	31.0565	31.1588	30.4467	30.9105	31.3395	31.7634	31.6267	31.2741	31.6142	31.1132
Q9H2P0	Activity-dependent neuroprotector homeobox protein	ADNP	ADNP	+	19.4839	0	0.0109	4.281	185550000000	12356	552	32331	38	38	38	465	465	465	Activity-dependent neuroprotector homeobox protein	ADNP	DNA binding GO:0003677; chromatin binding GO:0003682; copper ion binding GO:0005507; protein binding GO:0005515; extracellular space GO:0005615; nucleus GO:0005634; cytoplasm GO:0005737; transcription, DNA-templated GO:0006351; regulation of transcription, DNA-templated GO:0006355; short-term memory GO:0007614; response to carbohydrate GO:0009743; response to inorganic substance GO:0010035; negat…	33.0855	32.7906	31.526	32.1678	30.0322	29.7997	32.1121	32.009	32.3237	31.8579	29.6664	29.1681	29.8594	31.4465	30.3215	31.2215	29.8782	29.8654	32.2605	32.2742	32.2144	32.0519	32.2397	31.9894	32.3845	32.0277	32.1911	32.4022
Q6IQ32;H0YLN6;H0YM09	ADNP homeobox protein 2	ADNP2	ADNP2	+	5.15674	3.85e-06	0.0402	3.162	1882500000	12283	18	26776	4	4	4	46	46	46	ADNP homeobox protein 2	ADNP2	molecular_function GO:0003674; DNA binding GO:0003677; protein binding GO:0005515; cellular_component GO:0005575; nucleus GO:0005634; transcription, DNA-templated GO:0006351; regulation of transcription, DNA-templated GO:0006355; neuron differentiation GO:0030182; positive regulation of cell growth GO:0030307; cellular response to oxidative stress GO:0034599; metal ion binding GO:0046872; negativ…	23.4266	27.5593	23.278	24.2903	23.2217	24.0901	25.7236	23.8554	24.0934	22.9443	23.5111	23.8726	25.0232	24.5653	22.5438	23.0068	23.8791	24.5229	25.6831	24.4304	24.9558	24.7668	25.4956	23.8825	25.5676	25.9145	25.9905	26.4914
Q96SZ5	2-aminoethanethiol dioxygenase	ADO	ADO	+	6.32573	2.61e-06	0.375	1.291	19428000000	29751	162	96128	11	11	11	544	544	544	2-aminoethanethiol dioxygenase	ADO	sulfur amino acid catabolic process GO:0000098, mitochondrion GO:0005739, cytosol GO:0005829, metal ion binding GO:0046872, cysteamine dioxygenase activity GO:0047800, oxidation-reduction process GO:0055114	30.4589	28.3541	29.3734	28.7816	28.4596	28.4718	28.4033	28.4724	28.8165	28.5967	28.4303	28.0122	28.5549	28.674	28.6408	29.3622	28.5432	28.5085	28.8052	28.4642	28.6088	28.7895	28.6323	28.7407	28.9532	28.4449	28.2308	29.1815
Q9BRR6	ADP-dependent glucokinase	ADPGK	ADPGK		0.831536	0.0582664	0.0112	4.264	50039000000	54088	205	12733	9	9	9	372	372	372	ADP-dependent glucokinase	ADPGK	carbohydrate metabolic process GO:0005975; integral component of membrane GO:0016021; kinase activity GO:0016301; phosphorylation GO:0016310; phosphotransferase activity, alcohol group as acceptor GO:0016773; extracellular region GO:0005576; endoplasmic reticulum GO:0005783; glucose metabolic process GO:0006006; glycolytic process GO:0006096; membrane GO:0016020; ADP-specific glucokinase activity…	31.5347	28.921	30.568	29.6015	30.1148	30.2118	29.6238	30.6545	31.0077	30.8391	30.63	30.3849	32.0049	30.4117	31.3359	30.658	30.3656	30.8057	30.1662	29.9593	29.1145	29.4912	26.4895	27.3465	29.572	30.0765	30.3863	29.155
Q9NX46	Poly(ADP-ribose) glycohydrolase ARH3	ADPRHL2	ADPRHL2	+	3.78695	7.32e-05	0.0328	3.33	120740000000	38946	443	32331	13	13	13	518	518	518	Poly(ADP-ribose) glycohydrolase ARH3	ADPRHL2	poly(ADP-ribose) glycohydrolase activity GO:0004649, nucleoplasm GO:0005654, mitochondrial matrix GO:0005759, metal ion binding GO:0046872, cellular response to superoxide GO:0071451	30.6873	29.3319	31.1031	29.481	31.3542	31.4044	30.1025	28.9949	29.8228	30.3292	31.5282	31.6151	31.2773	30.4155	31.3405	30.1798	31.2242	31.208	31.6655	31.5971	31.7176	31.8316	31.6212	31.4404	31.1955	31.0314	31.16	31.0432
V9GYR6;Q3LIE5	Manganese-dependent ADP-ribose/CDP-alcohol diphosphatase	ADPRM	ADPRM	+	1.9318	0.00387838	0.471	1.081	442670000	34057	3	23285	2	2	2	88	88	88	Manganese-dependent ADP-ribose/CDP-alcohol diphosphatase	ADPRM	cytosol GO:0005829, nucleobase-containing small molecule catabolic process GO:0034656, metal ion binding GO:0046872, ADP-ribose diphosphatase activity GO:0047631, CDP-glycerol diphosphatase activity GO:0047734, integral component of membrane GO:0016021, hydrolase activity GO:0016787	25.5425	23.9997	23.9113	22.6744	22.7284	23.8333	23.1239	22.457	22.9315	21.5141	22.3319	23.728	23.6819	21.9187	23.5174	23.0133	23.9355	23.0596	23.5042	23.4913	23.7858	22.7225	23.2496	23.6134	23.4888	23.8637	21.4397	23.2266
P08913	Alpha-2A adrenergic receptor	ADRA2A	ADRA2A		0.35821	0.232274	0.543	0.941	197800000	48956	6	21366	1	1	1	33	33	33	Alpha-2A adrenergic receptor	ADRA2A	positive regulation of cytokine production GO:0001819, acute inflammatory response GO:0002526, alpha2-adrenergic receptor activity GO:0004938, protein binding GO:0005515, cytoplasm GO:0005737, plasma membrane GO:0005886, integral component of plasma membrane GO:0005887, DNA replication GO:0006260, movement of cell or subcellular component GO:0006928, signal transduction GO:0007165, G-protein coup…	25.7487	23.3973	22.3737	23.0577	24.1086	22.5178	23.7138	24.53	22.3404	25.278	21.3987	23.0182	25.2442	23.2087	23.3312	22.18	24.3848	23.1507	22.198	23.7078	21.5634	23.829	24.0357	21.8329	23.2444	22.5629	23.727	21.1146
P25098	Beta-adrenergic receptor kinase 1	ADRBK1	ADRBK1	+	4.02734	5.37e-05	0.673	0.722	4158700000	79573	13	24942	15	7	7	282	147	147	Protein-serine/threonine kinase, Beta-adrenergic receptor kinase 1	ADRBK1	G-protein coupled receptor kinase activity GO:0004703, ATP binding GO:0005524, protein phosphorylation GO:0006468, signal transduction GO:0007165, desensitization of G-protein coupled receptor protein signaling pathway GO:0002029, negative regulation of the force of heart contraction by chemical signal GO:0003108, protein kinase activity GO:0004672, protein binding GO:0005515, cytoplasm GO:000573…	22.2616	25.5169	27.7194	27.8987	26.2499	24.6821	25.6475	25.879	28.3614	25.0646	23.6197	24.0863	22.453	27.8759	27.7634	28.0996	25.9428	23.4853	25.963	25.8667	25.4466	24.2415	25.3258	24.7474	27.2022	24.6566	27.9831	26.0419
P35626;Q8N433	Beta-adrenergic receptor kinase 2	ADRBK2	ADRBK2	+	13.0283	0	4.33e-12	49.102	25635000000	79709	200	1352	17	17	9	328	328	193	Beta-adrenergic receptor kinase 2, Protein-serine/threonine kinase	ADRBK2	protein kinase activity GO:0004672, G-protein coupled receptor kinase activity GO:0004703, ATP binding GO:0005524, plasma membrane GO:0005886, protein phosphorylation GO:0006468, signal transduction GO:0007165, receptor internalization GO:0031623, beta-adrenergic receptor kinase activity GO:0047696	26.9948	27.5906	27.3113	26.0745	27.7797	26.9923	27.21	26.6215	27.1595	27.5988	26.342	25.9674	25.9866	26.9916	27.1121	27.0442	26.5162	26.8073	29.1912	27.9235	28.4699	28.7238	29.114	28.6301	29.3878	29.2808	29.6038	29.1252
Q16186;A0A087WX59	Proteasomal ubiquitin receptor ADRM1	ADRM1	ADRM1	+	4.60451	1.32e-05	0.0214	3.699	115000000000	42153	461	14612	11	11	11	256	256	256	Proteasomal ubiquitin receptor ADRM1	ADRM1	nucleus GO:0005634, cytoplasm GO:0005737, proteasome complex GO:0000502, protease binding GO:0002020, protein binding GO:0005515, nucleoplasm GO:0005654, plasma membrane GO:0005886, integral component of plasma membrane GO:0005887, transcription elongation from RNA polymerase II promoter GO:0006368, positive regulation of endopeptidase activity GO:0010950, membrane GO:0016020, proteasome assembly…	33.1896	31.4035	31.8398	31.1839	31.3462	30.488	31.9359	31.0098	31.8386	31.8544	31.1244	30.9567	31.6339	32.3459	31.7127	31.7471	31.631	31.5752	31.2014	31.1882	31.7128	31.717	31.0958	31.0309	31.0542	31.2749	30.8384	31.6487
P30566;A0A0A6YY92;A0A096LNY6;A0A096LNY5	Adenylosuccinate lyase	ADSL	ADSL	+	9.68087	0	0.939	0.268	86241000000	54889	338	18936	18	18	18	479	479	479	Adenylosuccinate lyase	ADSL	catalytic activity GO:0003824; N6-(1,2-dicarboxyethyl)AMP AMP-lyase (fumarate-forming) activity GO:0004018; 'de novo' IMP biosynthetic process GO:0006189; 'de novo' AMP biosynthetic process GO:0044208; (S)-2-(5-amino-1-(5-phospho-D-ribosyl)imidazole-4-carboxamido)succinate AMP-lyase (fumarate-forming) activity GO:0070626; lyase activity GO:0016829; cytosol GO:0005829; purine nucleotide biosynthet…	33.1181	31.4291	29.6708	31.9146	29.5618	29.4795	31.5735	31.4687	31.8762	31.3645	29.5222	29.4169	29.4622	32.2815	29.3763	31.6742	29.8413	29.7462	31.199	30.7218	30.5592	30.6224	30.672	30.8873	30.7079	30.7465	30.7546	32.1831
P30520	Adenylosuccinate synthetase isozyme 2	ADSS	ADSS	+	4.0659	4.99e-05	0.0173	3.882	113100000000	50097	454	16117	15	15	14	417	417	401	Adenylosuccinate synthetase isozyme 2	ADSS	magnesium ion binding GO:0000287, immune system process GO:0002376, adenylosuccinate synthase activity GO:0004019, protein binding GO:0005515, GTP binding GO:0005525, cytoplasm GO:0005737, cytosol GO:0005829, plasma membrane GO:0005886, AMP biosynthetic process GO:0006167, aspartate metabolic process GO:0006531, purine ribonucleoside monophosphate biosynthetic process GO:0009168, response to puri…	31.7721	29.6866	31.7394	30.0416	31.0071	31.2595	30.0599	29.5037	30.2188	29.4128	31.2654	31.2152	31.2969	31.5872	31.8364	31.073	31.6009	31.7822	30.7938	30.9954	30.9141	31.1715	31.097	31.2257	31.2473	30.8871	31.025	30.7417
Q8N142	Adenylosuccinate synthetase isozyme 1	ADSSL1	ADSSL1		0.600417	0.111595	0.0838	2.554	2499200000	50208	51	12074	6	5	5	153	138	138	Adenylosuccinate synthetase isozyme 1	ADSSL1	adenylosuccinate synthase activity GO:0004019, GTP binding GO:0005525, purine nucleotide biosynthetic process GO:0006164, integral component of membrane GO:0016021, magnesium ion binding GO:0000287, immune system process GO:0002376, GTPase activity GO:0003924, cytoplasm GO:0005737, cytosol GO:0005829, AMP biosynthetic process GO:0006167, aspartate metabolic process GO:0006531, glutamine metabolic…	23.162	24.517	23.3257	22.7198	26.2548	26.2333	23.2416	23.48	22.6234	22.2776	25.7477	26.3519	26.3563	22.0886	23.8798	23.3266	24.8749	26.335	25.6523	25.6855	24.3793	24.7734	25.7372	26.7571	25.9842	26.2108	25.9341	24.6312
Q8IUX7	Adipocyte enhancer-binding protein 1	AEBP1	AEBP1	+	18.241	0	0	106.18	62674000000	13093	293	32331	27	27	26	304	304	296	Adipocyte enhancer-binding protein 1	AEBP1	metallocarboxypeptidase activity GO:0004181; proteolysis GO:0006508; zinc ion binding GO:0008270; negative regulation of transcription from RNA polymerase II promoter GO:0000122; RNA polymerase II regulatory region sequence-specific DNA binding GO:0000977; transcriptional repressor activity, RNA polymerase II transcription regulatory region sequence-specific DNA binding GO:0001227; skeletal syste…	33.9963	34.8063	32.189	33.3561	31.1775	31.8818	33.1976	34.2883	32.7709	33.8884	30.4769	32.5448	30.6074	32.0486	31.1671	32.3546	31.2392	31.4819	23.4237	25.1285	23.6455	23.8712	24.1652	24.2438	25.36	24.4269	23.9887	25.5948
Q6ZN18	Zinc finger protein AEBP2	AEBP2	AEBP2	+	1.08223	0.0299331	0.0605	2.822	766550000	54466	14	18127	3	3	3	81	81	81	Zinc finger protein AEBP2; AE binding protein 2, isoform CRA_a	AEBP2	nucleic acid binding GO:0003676; nucleus GO:0005634; metal ion binding GO:0046872; negative regulation of transcription from RNA polymerase II promoter GO:0000122; RNA polymerase II proximal promoter sequence-specific DNA binding GO:0000978; transcriptional repressor activity, RNA polymerase II proximal promoter sequence-specific DNA binding GO:0001078; transcription corepressor activity GO:00037…	23.0693	23.376	23.8734	22.4784	23.7468	23.85	24.443	24.6303	24.7389	24.1	23.6822	21.7828	22.4054	22.1616	23.5771	23.1957	22.7523	24.3331	22.8505	22.9422	22.2284	22.3046	24.6508	22.7761	22.0326	23.6342	24.2541	23.4409
K7EQH5;K7ELE3;Q08117	Amino-terminal enhancer of split	AES	AES		0.117461	0.5401	0.172	1.961	1831200000	15501	6	41926	1	1	1	85	85	85	Amino-terminal enhancer of split	AES	negative regulation of transcription from RNA polymerase II promoter GO:0000122; transcription corepressor activity GO:0003714; protein binding GO:0005515; nucleus GO:0005634; transcription, DNA-templated GO:0006351; multicellular organism development GO:0007275; animal organ morphogenesis GO:0009887; negative regulation of gene expression GO:0010629; Wnt signaling pathway GO:0016055; negative re…	24.683	23.7543	23.5866	23.2728	25.5393	25.8485	24.4145	22.2911	23.4143	22.6915	26.3906	21.4288	22.8561	23.8425	22.9895	23.0069	23.3514	24.3489	24.7673	23.9016	25.0691	22.9599	26.4986	26.4185	23.9966	26.7312	25.5095	22.2845
Q8N556	Actin filament-associated protein 1	AFAP1	AFAP1	+	1.12727	0.0266771	2.53e-10	34.455	94246000000	80724	397	14772	22	22	22	419	419	419	Actin filament-associated protein 1	AFAP1	regulation of signal transduction GO:0009966, regulation of cytoskeleton organization GO:0051493, actin binding GO:0003779, cytoplasm GO:0005737, cytoskeleton GO:0005856, focal adhesion GO:0005925	30.1057	31.4874	31.1159	32.6715	31.7682	31.6099	32.5651	31.9175	31.8079	32.3958	32.2812	32.0741	31.1925	32.8128	32.1054	31.9589	32.0179	32.1816	29.695	29.7948	29.5479	29.6655	29.694	29.3738	30.4976	30.045	30.5755	30.4745
E7ETI4;E7EMC5;F5GXF9;P51825	AF4/FMR2 family member 1	AFF1	AFF1		0.0648042	0.672694	0.779	0.552	22196000	44807	4	21302	2	2	2	108	108	108	AF4/FMR2 family member 1	AFF1	DNA binding transcription factor activity GO:0003700; protein binding GO:0005515; regulation of transcription, DNA-templated GO:0006355; transcription elongation factor complex GO:0008023	23.0924	22.6958	21.8026	22.2298	23.5413	23.3594	22.1705	21.9155	22.508	22.7968	22.0296	22.5291	23.6758	24.694	21.5367	23.8503	20.9842	18.5121	23.2898	22.942	22.0531	22.202	23.7964	16.811	23.5387	25.1184	23.1788	22.6581
Q9UHB7	AF4/FMR2 family member 4	AFF4	AFF4	+	8.1744	0	0.199	1.839	17278000000	12746	104	16727	10	10	10	147	147	147	AF4/FMR2 family member 4	AFF4	DNA binding transcription factor activity GO:0003700; protein binding GO:0005515; regulation of transcription, DNA-templated GO:0006355; transcription from RNA polymerase II promoter GO:0006366; spermatid development GO:0007286; transcription elongation factor complex GO:0008023; transcriptionally active chromatin GO:0035327	31.4087	29.7673	25.7093	28.5313	26.762	25.2023	26.9307	27.5184	25.8506	31.0299	25.6838	25.194	27.5571	28.2984	27.0992	28.0839	26.1105	26.383	27.6977	28.6868	28.4063	28.1883	28.7092	28.7398	28.7733	28.4407	28.6284	29.1647
Q9Y4W6	AFG3-like protein 2	AFG3L2	AFG3L2	+	3.48973	0.000154649	0.000149	8.626	170010000000	88583	767	32331	35	34	34	473	463	463	AFG3-like protein 2	AFG3L2	metalloendopeptidase activity GO:0004222, ATP binding GO:0005524, proteolysis GO:0006508, zinc ion binding GO:0008270, integral component of membrane GO:0016021, ATP-dependent peptidase activity GO:0004176, protein binding GO:0005515, mitochondrion GO:0005739, mitochondrial inner membrane GO:0005743, protein complex assembly GO:0006461, axonogenesis GO:0007409, neuromuscular junction development …	31.6424	32.9793	31.7465	32.2468	32.3473	31.9122	32.4391	33.4515	32.8494	33.1508	31.9475	32.2733	31.6594	31.7949	31.3402	32.2513	31.7705	32.1256	31.9787	31.8716	31.6486	31.7828	32.4044	32.0474	31.522	31.3994	31.4393	31.2983
Q6ULP2;B8ZZI9	Aftiphilin	AFTPH	AFTPH	+	3.13497	0.000311049	0.656	0.75	6286200000	1022	71	94299	10	10	10	161	161	161	Aftiphilin	AFTPH	nucleus GO:0005634, cytoplasm GO:0005737, Golgi apparatus GO:0005794, intracellular membrane-bounded organelle GO:0043231, nucleoplasm GO:0005654, cytosol GO:0005829, protein transport GO:0015031, AP-1 adaptor complex GO:0030121, clathrin binding GO:0030276, intracellular transport GO:0046907	28.0333	26.8783	26.9077	27.5923	27.1468	27.201	25.8491	25.9959	28.2897	27.0489	27.0746	26.9242	27.7267	26.0738	27.5547	26.8224	27.7165	26.8612	27.2212	27.2148	27.29	27.3508	26.602	26.7258	26.4484	26.9056	26.6757	27.2988
P20933;H0Y9C7	N(4)-(beta-N-acetylglucosaminyl)-L-asparaginase;Glycosylasparaginase alpha chain;Glycosylasparaginase beta chain	AGA	AGA	+	1.23456	0.0203792	0.666	0.733	24026000000	37208	109	16909	6	6	6	263	263	263	N(4)-(beta-N-acetylglucosaminyl)-L-asparaginase	AGA	hydrolase activity GO:0016787, N4-(beta-N-acetylglucosaminyl)-L-asparaginase activity GO:0003948, extracellular space GO:0005615, lysosome GO:0005764, endoplasmic reticulum GO:0005783, proteolysis GO:0006508, protein deglycosylation GO:0006517, peptidase activity GO:0008233, protein self-association GO:0043621, protein maturation GO:0051604, extracellular exosome GO:0070062	23.7954	28.3306	30.3414	27.7569	29.0435	29.6894	27.3948	29.1298	28.689	28.1321	29.2602	29.6887	30.4851	28.7525	30.1366	28.0313	29.1521	29.3869	28.8746	28.5665	28.8114	28.9631	28.0958	27.9358	28.7152	28.9039	28.7547	27.982
A0A087X1U1;F5GXM9;E7EUN2;Q9UPQ3	Arf-GAP with GTPase, ANK repeat and PH domain-containing protein 1	AGAP1	AGAP1	+	9.50264	0	0.000314	7.776	3433400000	82688	40	11712	5	4	4	97	76	76	Arf-GAP with GTPase, ANK repeat and PH domain-containing protein 1	AGAP1	GTP binding GO:0005525, intracellular GO:0005622, small GTPase mediated signal transduction GO:0007264, GTPase activator activity GO:0005096, positive regulation of GTPase activity GO:0043547, phospholipid binding GO:0005543, cytoplasm GO:0005737, protein transport GO:0015031, metal ion binding GO:0046872	26.2075	27.4002	22.1438	22.7289	25.0604	24.1715	24.4983	23.6525	26.3364	24.075	24.9377	24.553	24.49	24.5203	22.0316	23.7828	23.8908	24.7091	25.6008	26.1346	26.313	27.0859	26.0743	26.4093	26.2388	26.6759	25.9664	26.6828
E7ESL9		AGAP3	AGAP3		0.848299	0.0557076	0.11	2.333	100600000	61785	4	79902	5	1	1	135	26	26	Arf-GAP with GTPase, ANK repeat and PH domain-containing protein 3	AGAP3	GTP binding GO:0005525, intracellular GO:0005622, small GTPase mediated signal transduction GO:0007264, membrane GO:0016020, GTPase activator activity GO:0005096, positive regulation of GTPase activity GO:0043547, signal transduction GO:0007165, cytoplasm GO:0005737, metal ion binding GO:0046872	22.9712	25.3243	23.9463	24.2068	21.7538	24.2002	23.4871	24.5533	24.0089	25.0432	22.9403	22.2338	22.9461	23.798	21.6478	24.9487	23.9925	22.7785	21.6814	24.5942	23.9324	21.6917	23.2912	22.0944	23.0681	22.0574	23.0253	22.0076
Q96P47	Arf-GAP with GTPase, ANK repeat and PH domain-containing protein 3	AGAP3	AGAP3	+	4.97905	5.46e-06	0.149	2.08	26836000000	95043	146	14841	10	10	6	177	177	105	Arf-GAP with GTPase, ANK repeat and PH domain-containing protein 3	AGAP3	GTP binding GO:0005525, intracellular GO:0005622, small GTPase mediated signal transduction GO:0007264, membrane GO:0016020, GTPase activator activity GO:0005096, positive regulation of GTPase activity GO:0043547, signal transduction GO:0007165, cytoplasm GO:0005737, metal ion binding GO:0046872	22.9066	27.5009	28.6926	29.7908	28.8638	28.5332	29.3608	30.7552	29.7778	30.5427	29.1061	28.1473	28.6156	29.4416	28.576	29.8043	29.1234	29.377	28.3194	28.7926	28.7951	28.6725	29.3868	29.3955	29.0829	29.2833	28.8799	28.9688
P52594;B8ZZY2;C9J2I0	Arf-GAP domain and FG repeat-containing protein 1	AGFG1	AGFG1	+	3.27107	0.0002291	0.0109	4.285	83975000000	58259	117	19583	9	9	9	235	235	235	Arf-GAP domain and FG repeat-containing protein 1	AGFG1	GTPase activator activity GO:0005096, intracellular membrane-bounded organelle GO:0043231, positive regulation of GTPase activity GO:0043547, acrosome assembly GO:0001675, DNA binding GO:0003677, RNA binding GO:0003723, protein binding GO:0005515, nuclear pore GO:0005643, mRNA export from nucleus GO:0006406, multicellular organism development GO:0007275, spermatid nucleus differentiation GO:00072…	27.1656	25.6153	29.9326	25.8207	30.5922	30.2866	24.9445	24.7214	25.9156	26.1077	31.3986	31.2529	30.1282	26.8448	30.4815	26.9365	30.9153	31.3185	31.196	30.9487	30.623	31.1202	31.2904	31.6506	31.1192	30.9945	30.5188	31.0985
Q8N302	Angiogenic factor with G patch and FHA domains 1	AGGF1	AGGF1		0.344432	0.242881	0.817	0.491	8228400000	80976	11	33944	4	4	4	69	69	69	Angiogenic factor with G patch and FHA domains 1	AGGF1	angiogenesis GO:0001525, vasculogenesis GO:0001570, positive regulation of endothelial cell proliferation GO:0001938, nucleic acid binding GO:0003676, protein binding GO:0005515, extracellular region GO:0005576, cytoplasm GO:0005737, RNA processing GO:0006396, cell adhesion GO:0007155, positive regulation of angiogenesis GO:0045766, perinuclear region of cytoplasm GO:0048471	24.2139	30.3647	28.6303	22.4387	26.9407	25.3871	24.2473	23.464	23.3071	30.7374	28.531	25.6055	27.4675	23.9672	26.8074	29.5193	27.0461	27.5637	27.807	27.1654	27.973	26.909	27.5289	27.8513	27.3951	27.0284	26.4627	26.9453
E9PC15;Q53H12;E9PG39	Acylglycerol kinase, mitochondrial	AGK	AGK	+	1.82652	0.00494542	1.6e-05	11.435	246840000000	43796	743	20868	18	18	18	543	543	543	Acylglycerol kinase, mitochondrial	AGK	mitochondrion GO:0005739, kinase activity GO:0016301, phosphorylation GO:0016310, intracellular membrane-bounded organelle GO:0043231, ceramide kinase activity GO:0001729, diacylglycerol kinase activity GO:0004143, ATP binding GO:0005524, mitochondrial outer membrane GO:0005741, long-chain fatty-acyl-CoA biosynthetic process GO:0035338, glycerolipid metabolic process GO:0046486, ceramide biosynth…	33.9623	32.615	33.2441	32.4338	33.0893	32.5697	33.2379	32.9987	32.527	32.8978	32.0521	32.9182	33.4449	32.8872	33.0634	32.0347	32.8364	32.2972	32.5761	32.4606	32.4667	32.6174	32.3679	32.0474	31.8954	32.1508	31.7738	31.7422
P35573	Glycogen debranching enzyme;4-alpha-glucanotransferase;Amylo-alpha-1,6-glucosidase	AGL	AGL	+	3.68403	0.000102001	0.807	0.509	107520000000	17476	420	28336	43	43	43	373	373	373	Glycogen debranching enzyme	AGL	glycogen debranching enzyme activity GO:0004133; 4-alpha-glucanotransferase activity GO:0004134; amylo-alpha-1,6-glucosidase activity GO:0004135; protein binding GO:0005515; nucleus GO:0005634; cytoplasm GO:0005737; cytosol GO:0005829; glycogen biosynthetic process GO:0005978; glycogen catabolic process GO:0005980; response to nutrient GO:0007584; inclusion body GO:0016234; sarcoplasmic reticulum…	29.5644	31.4987	30.5714	29.9798	31.0342	31.1613	30.6681	30.6703	30.9451	31.0213	30.8271	31.2725	30.5008	30.6579	30.1299	30.513	31.2569	31.0542	30.967	30.8052	30.815	30.4919	31.0711	30.5821	30.6288	30.4453	31.5652	30.6771
Q9BSE5	Agmatinase, mitochondrial	AGMAT	AGMAT	+	2.33436	0.00157136	0.068	2.726	2167900000	3766	4	20967	3	3	3	94	94	94	Agmatinase, mitochondrial	AGMAT	mitochondrion GO:0005739, spermidine biosynthetic process GO:0008295, agmatinase activity GO:0008783, putrescine biosynthetic process from arginine GO:0033388, metal ion binding GO:0046872, extracellular exosome GO:0070062, agmatine biosynthetic process GO:0097055	22.8922	25.0512	23.0688	21.5804	27.7122	26.4814	22.994	23.3162	24.3885	23.2338	26.6358	26.5222	28.6184	27.1764	26.1874	23.0829	26.6668	28.1154	22.1529	21.6307	24.7575	23.5698	25.2199	24.7974	22.1636	22.9911	24.4674	23.246
Q9UL18;Q5TA58	Protein argonaute-1;Protein argonaute	AGO1	AGO1		0.0327399	0.783509	0.000935	6.614	14211000000	97213	68	1255	25	20	16	456	38	314	Protein argonaute-1	AGO1	nucleic acid binding GO:0003676; P-body GO:0000932; nuclear-transcribed mRNA catabolic process GO:0000956; RNA polymerase II proximal promoter sequence-specific DNA binding GO:0000978; RNA polymerase II core binding GO:0000993; core promoter binding GO:0001047; RNA binding GO:0003723; double-stranded RNA binding GO:0003725; single-stranded RNA binding GO:0003727; protein binding GO:0005515; nucle…	26.4204	31.376	30.2078	29.3235	28.494	29.176	29.128	30.033	30.2422	30.439	29.0626	28.4345	28.1544	28.8989	28.4477	30.1465	28.4832	28.6241	27.7588	26.6493	27.0958	27.3236	28.2762	28.0397	27.1321	27.612	27.6086	27.5005
Q9UKV8	Protein argonaute-2	AGO2	AGO2	+	4.49575	1.76e-05	0.0393	3.182	58950000000	97207	441	24013	29	29	24	452	452	376	Protein argonaute-2	AGO2	RNA 7-methylguanosine cap binding GO:0000340; P-body GO:0000932; RNA polymerase II core binding GO:0000993; core promoter binding GO:0001047; double-stranded RNA binding GO:0003725; single-stranded RNA binding GO:0003727; mRNA binding GO:0003729; translation initiation factor activity GO:0003743; endoribonuclease activity GO:0004521; protein binding GO:0005515; nucleus GO:0005634; nucleoplasm GO:…	28.2108	27.8735	28.0193	30.4575	29.8711	30.237	31.0705	30.1111	29.0984	29.275	30.2565	30.5251	28.7499	31.0333	29.7195	29.9212	29.9135	30.3836	30.6008	30.3245	30.2374	30.1475	30.3656	30.5978	30.3296	30.1884	30.2593	30.4717
Q9H9G7	Protein argonaute-3	AGO3	AGO3	+	1.0356	0.033772	0.108	2.348	9984800000	97359	81	4027	19	12	11	317	209	195	Eukaryotic translation initiation factor 2C, 3, isoform CRA_a; Protein argonaute-3	AGO3	translation initiation factor activity GO:0003743; translational initiation GO:0006413; P-body GO:0000932; double-stranded RNA binding GO:0003725; single-stranded RNA binding GO:0003727; protein binding GO:0005515; cytoplasm GO:0005737; cytosol GO:0005829; mRNA catabolic process GO:0006402; Wnt signaling pathway, calcium modulating pathway GO:0007223; RNA secondary structure unwinding GO:0010501;…	23.005	33.067	26.4264	28.9836	28.5867	28.6439	29.1983	27.8627	27.8925	27.3505	27.3366	27.8297	30.4642	29.1756	27.7652	27.5797	27.6163	27.9747	26.9832	26.6487	26.3663	26.8813	27.4689	26.8586	25.3637	26.2401	26.1489	26.5001
Q99943	1-acyl-sn-glycerol-3-phosphate acyltransferase alpha	AGPAT1	AGPAT1	+	2.22131	0.00198038	0.0577	2.86	27114000000	31716	289	15124	3	3	3	18	18	18	1-acyl-sn-glycerol-3-phosphate acyltransferase alpha	AGPAT1	positive regulation of cytokine production GO:0001819, positive regulation of cytokine-mediated signaling pathway GO:0001961, 1-acylglycerol-3-phosphate O-acyltransferase activity GO:0003841, protein binding GO:0005515, endoplasmic reticulum GO:0005783, endoplasmic reticulum membrane GO:0005789, phospholipid metabolic process GO:0006644, phosphatidic acid biosynthetic process GO:0006654, membrane…	24.2891	25.584	25.5989	26.5595	29.7057	29.6646	26.333	26.8034	25.2899	26.7364	29.9646	30.1055	29.1877	27.3949	29.1575	26.5074	29.3182	29.8679	28.9444	28.9946	28.9086	28.5685	29.2658	29.2463	29.0659	29.6513	29.4605	29.1131
O15120	1-acyl-sn-glycerol-3-phosphate acyltransferase beta	AGPAT2	AGPAT2		0.646708	0.0975598	4.19e-09	26.63	5625500000	30914	59	34225	3	3	3	144	144	144	1-acyl-sn-glycerol-3-phosphate acyltransferase beta	AGPAT2	positive regulation of cytokine production GO:0001819, positive regulation of cytokine-mediated signaling pathway GO:0001961, 1-acylglycerol-3-phosphate O-acyltransferase activity GO:0003841, endoplasmic reticulum GO:0005783, endoplasmic reticulum membrane GO:0005789, phospholipid metabolic process GO:0006644, phosphatidic acid biosynthetic process GO:0006654, epidermis development GO:0008544, in…	28.4537	27.0298	27.9201	27.5554	27.6294	27.6902	27.542	27.2484	27.5128	26.6427	28.1554	27.9708	28.2054	27.5847	27.9782	27.8472	27.8324	27.2983	25.6076	25.5656	26.3928	26.4804	26.1637	26.239	25.9171	26.544	26.4582	26.6604
Q9NRZ7;C9JL26	1-acyl-sn-glycerol-3-phosphate acyltransferase gamma	AGPAT3	AGPAT3		0.404386	0.200179	0.478	1.067	15953000000	4338	66	32901	10	10	10	234	234	234	1-acyl-sn-glycerol-3-phosphate acyltransferase gamma	AGPAT3	integral component of membrane GO:0016021; metabolic process GO:0008152; transferase activity, transferring acyl groups GO:0016746; Golgi membrane GO:0000139; 1-acylglycerol-3-phosphate O-acyltransferase activity GO:0003841; nuclear envelope GO:0005635; endoplasmic reticulum GO:0005783; endoplasmic reticulum membrane GO:0005789; plasma membrane GO:0005886; phosphatidic acid biosynthetic process G…	30.4764	22.4605	29.7915	25.7157	30.1714	29.5591	28.1965	29.302	22.3269	23.8547	29.5316	29.5643	29.4406	29.1089	28.3184	29.9894	29.8305	29.0748	27.6909	27.5023	27.0831	26.829	28.8984	28.023	27.356	27.6211	26.3579	27.8653
Q9NRZ5	1-acyl-sn-glycerol-3-phosphate acyltransferase delta	AGPAT4	AGPAT4	+	1.13461	0.0261841	0.154	2.051	3533000000	44021	38	49284	4	4	4	103	103	103	1-acyl-sn-glycerol-3-phosphate acyltransferase delta	AGPAT4	integral component of membrane GO:0016021; transferase activity, transferring acyl groups GO:0016746; 1-acylglycerol-3-phosphate O-acyltransferase activity GO:0003841; protein binding GO:0005515; endoplasmic reticulum membrane GO:0005789; phosphatidic acid biosynthetic process GO:0006654; phospholipid biosynthetic process GO:0008654; CDP-diacylglycerol biosynthetic process GO:0016024; triglycerid…	22.4729	22.7059	25.9336	24.6289	26.588	26.0823	23.1511	23.8696	25.4627	23.4358	26.5276	26.7045	26.4605	24.1932	26.4011	24.4667	26.7176	21.9561	26.002	26.0669	26.9464	27.5125	26.2107	26.1581	25.8242	25.9573	26.5758	25.1376
Q9NUQ2	1-acyl-sn-glycerol-3-phosphate acyltransferase epsilon	AGPAT5	AGPAT5		0.321507	0.261637	0.00255	5.617	34818000000	42072	158	87343	12	12	12	407	407	407	1-acyl-sn-glycerol-3-phosphate acyltransferase epsilon	AGPAT5	integral component of membrane GO:0016021, hematopoietic progenitor cell differentiation GO:0002244, 1-acylglycerol-3-phosphate O-acyltransferase activity GO:0003841, protein binding GO:0005515, nuclear envelope GO:0005635, mitochondrion GO:0005739, mitochondrial outer membrane GO:0005741, endoplasmic reticulum membrane GO:0005789, phosphatidic acid biosynthetic process GO:0006654, phospholipid b…	28.6003	32.363	30.7198	31.4989	29.1881	29.8408	31.9932	32.0257	31.7408	32.0653	28.9145	29.5166	29.4196	31.0678	30.1023	31.4249	28.9675	29.237	29.162	29.6091	29.0551	29.6752	28.9437	29.2522	28.8446	29.1508	28.6498	29.3347
Q86UL3;E5RIA1;E5RHA6	Glycerol-3-phosphate acyltransferase 4	AGPAT6	AGPAT6	+	1.15823	0.0247285	0.046	3.048	16286000000	5207	121	19771	9	9	9	217	217	217	Glycerol-3-phosphate acyltransferase 4	GPAT4	integral component of membrane GO:0016021, glandular epithelial cell maturation GO:0002071, 1-acylglycerol-3-phosphate O-acyltransferase activity GO:0003841, glycerol-3-phosphate O-acyltransferase activity GO:0004366, endoplasmic reticulum GO:0005783, endoplasmic reticulum membrane GO:0005789, fatty acid metabolic process GO:0006631, acyl-CoA metabolic process GO:0006637, phosphatidic acid biosyn…	28.0875	27.4419	29.7208	27.557	29.7529	28.9579	27.6797	24.5553	27.9977	26.6553	29.5119	29.3364	29.8871	28.3204	29.4844	28.2861	29.8901	29.556	28.1871	27.3623	27.8461	28.5292	27.6856	28.3246	28.1614	26.953	27.1661	27.9786
O00116	Alkyldihydroxyacetonephosphate synthase, peroxisomal	AGPS	AGPS		0.71245	0.0812492	3.75e-11	40.722	222740000000	72911	843	32331	24	24	24	553	553	553	Alkyldihydroxyacetonephosphate synthase, peroxisomal	AGPS	alkylglycerone-phosphate synthase activity GO:0008609; lipid biosynthetic process GO:0008610; flavin adenine dinucleotide binding GO:0050660; protein binding GO:0005515; nucleolus GO:0005730; mitochondrion GO:0005739; peroxisome GO:0005777; peroxisomal membrane GO:0005778; peroxisomal matrix GO:0005782; ether lipid biosynthetic process GO:0008611; membrane GO:0016020; oxidoreductase activity, act…	33.2113	32.0084	33.0696	32.6041	33.2751	33.062	32.7016	32.6897	32.9387	32.5787	33.0368	33.0705	33.4415	33.2004	32.9753	32.4751	33.0031	33.0523	31.7587	31.3861	31.358	31.396	31.3848	31.3881	31.4718	31.9722	31.6338	31.8118
O00468;A0A087X208	Agrin;Agrin N-terminal 110 kDa subunit;Agrin C-terminal 110 kDa subunit;Agrin C-terminal 90 kDa fragment;Agrin C-terminal 22 kDa fragment	AGRN	AGRN	+	12.4977	0	4.94e-09	26.232	37256000000	21723	286	32331	36	36	36	24	24	24	Agrin	AGRN	calcium ion binding GO:0005509, plasma membrane GO:0005886, G-protein coupled acetylcholine receptor signaling pathway GO:0007213, receptor clustering GO:0043113, laminin binding GO:0043236, retinoid metabolic process GO:0001523, dystroglycan binding GO:0002162, structural constituent of cytoskeleton GO:0005200, protein binding GO:0005515, extracellular region GO:0005576, basal lamina GO:0005605,…	34.7324	34.1121	31.2555	32.7767	30.1505	30.5896	31.9175	32.6007	32.8374	32.8502	29.1922	29.849	30.4274	31.6018	29.4507	32.0701	29.6853	29.7488	27.2427	27.5454	27.5308	28.1997	27.1945	27.279	27.982	26.7583	26.2344	27.2104
J3KNS1;Q9UPW5	Cytosolic carboxypeptidase 1	AGTPBP1	AGTPBP1	+	0.969511	0.0401622	0.000438	7.411	1614700000	14323	20	10876	5	5	5	41	41	41	Cytosolic carboxypeptidase 1	AGTPBP1	eye photoreceptor cell differentiation GO:0001754, metallocarboxypeptidase activity GO:0004181, nucleus GO:0005634, mitochondrion GO:0005739, cytosol GO:0005829, proteolysis GO:0006508, mitochondrion organization GO:0007005, adult walking behavior GO:0007628, zinc ion binding GO:0008270, tubulin binding GO:0015631, cerebellar Purkinje cell differentiation GO:0021702, olfactory bulb development GO…	24.4872	21.2752	22.4741	22.474	25.0031	25.4494	22.8912	21.9415	24.5483	22.9937	24.3449	23.4902	23.2363	21.3498	23.8251	22.9742	24.8052	23.3433	25.0887	25.5301	24.896	25.0416	25.8036	24.8432	25.0491	25.2409	25.1042	25.6673
Q6RW13	Type-1 angiotensin II receptor-associated protein	AGTRAP	AGTRAP	+	9.859	0	5.38e-08	20.977	33839000000	17419	139	94228	3	3	3	302	302	302	Type-1 angiotensin II receptor-associated protein	AGTRAP	Golgi membrane GO:0000139, response to hypoxia GO:0001666, angiotensin type II receptor activity GO:0004945, protein binding GO:0005515, nucleoplasm GO:0005654, cytoplasm GO:0005737, endoplasmic reticulum membrane GO:0005789, plasma membrane GO:0005886, cell cortex GO:0005938, regulation of blood pressure GO:0008217, integral component of membrane GO:0016021, cytoplasmic vesicle membrane GO:00306…	33.8099	32.2562	31.6256	32.2976	29.6794	29.6839	32.3459	32.7474	32.8135	33.2357	29.7679	29.9458	29.358	30.9178	29.4656	31.7992	29.5703	29.5335	27.7966	27.9234	28.1022	28.1616	27.9997	28.1779	27.6744	27.9204	28.1167	28.0524
Q8WYP5	Protein ELYS	AHCTF1	AHCTF1	+	12.8922	0	0.276	1.557	127530000000	2525	751	32331	70	70	70	452	452	452	Protein ELYS	AHCTF1	cytokinesis GO:0000910; DNA binding GO:0003677; DNA binding transcription factor activity GO:0003700; nucleus GO:0005634; nucleoplasm GO:0005654; cytosol GO:0005829; regulation of transcription, DNA-templated GO:0006355; sister chromatid cohesion GO:0007062; protein transport GO:0015031; nuclear matrix GO:0016363; nuclear membrane GO:0031965; nuclear periphery GO:0034399; mRNA transport GO:005102…	33.1479	32.4938	31.6101	31.975	31.0899	30.9508	31.8404	31.8484	31.9058	32.099	30.6221	30.6662	30.7883	31.8377	30.7929	31.7433	30.5738	30.8044	31.7259	31.3998	31.6572	31.3302	31.6995	31.4384	31.3343	31.2114	31.4468	31.4803
P23526	Adenosylhomocysteinase	AHCY	AHCY	+	4.90397	5.33e-06	0.000106	9.03	961520000000	47716	1254	2863	26	26	26	604	604	604	Adenosylhomocysteinase	AHCY	sulfur amino acid metabolic process GO:0000096, response to hypoxia GO:0001666, chronic inflammatory response to antigenic stimulus GO:0002439, adenosylhomocysteinase activity GO:0004013, protein binding GO:0005515, nucleus GO:0005634, cytoplasm GO:0005737, cytosol GO:0005829, one-carbon metabolic process GO:0006730, response to nutrient GO:0007584, S-adenosylhomocysteine catabolic process GO:001…	28.1238	27.9476	31.1826	31.8703	33.3001	33.262	31.7361	31.3606	30.8528	31.1169	33.6658	33.4961	34.1577	30.9936	33.8553	31.2297	33.6019	33.948	34.6037	34.5885	34.5941	34.5226	34.1687	34.1221	34.5287	34.6841	34.4586	34.3582
O43865	Putative adenosylhomocysteinase 2	AHCYL1	AHCYL1	+	2.79722	0.000593509	0.89	0.367	67975000000	58951	319	29182	21	21	12	432	432	264	Adenosylhomocysteinase 2	AHCYL1	RNA binding GO:0003723, protein binding GO:0005515, cytoplasm GO:0005737, endoplasmic reticulum membrane GO:0005789, cytosol GO:0005829, mRNA polyadenylation GO:0006378, protein export from nucleus GO:0006611, one-carbon metabolic process GO:0006730, biological_process GO:0008150, positive regulation of sodium ion transport GO:0010765, apical plasma membrane GO:0016324, regulation of mRNA 3'-end …	31.9575	28.348	30.2569	28.9912	30.3009	30.4235	29.6749	33.199	29.2724	29.7367	30.3925	30.8184	30.7777	30.5743	30.381	29.2756	30.5741	30.5015	30.7525	30.6587	30.8911	30.4608	30.5226	30.5247	30.361	30.4037	30.336	29.7558
Q96HN2;H0Y8B3	Putative adenosylhomocysteinase 3;Adenosylhomocysteinase	AHCYL2	AHCYL2	+	2.75129	0.000651897	0.0312	3.377	11787000000	6672	73	9026	17	8	8	324	178	178	Adenosylhomocysteinase 3	AHCYL2	adenosylhomocysteinase activity GO:0004013, one-carbon metabolic process GO:0006730, protein binding GO:0005515, endoplasmic reticulum GO:0005783, cytosol GO:0005829, S-adenosylmethionine cycle GO:0033353, neuron projection GO:0043005	28.426	28.4027	29.2051	28.2456	27.572	26.2103	28.4803	27.6369	29.0227	28.5036	28.0735	27.9702	29.413	28.6961	29.1299	28.6498	28.3571	28.0947	28.1912	28.0721	28.0109	28.2685	28.127	26.5352	27.9442	26.7587	27.5058	27.3195
Q5TGY3	AT-hook DNA-binding motif-containing protein 1	AHDC1	AHDC1	+	1.22899	0.02065	0.777	0.557	1794200000	16835	4	12654	3	3	3	36	36	36	AT-hook DNA-binding motif-containing protein 1	AHDC1	DNA binding GO:0003677	23.4669	23.4682	27.1957	27.868	26.1671	26.2812	27.5146	22.1896	26.0424	27.5212	22.7579	21.9131	21.8557	26.1439	22.5792	27.1264	25.1399	22.0413	26.0221	22.3942	24.8521	24.7115	25.8449	24.8999	25.1648	24.7443	26.1315	24.5738
Q09666	Neuroblast differentiation-associated protein AHNAK	AHNAK	AHNAK		0.51886	0.141513	1.58e-11	43.962	18142000000000	62909	31373	32331	545	545	544	869	869	869	Neuroblast differentiation-associated protein AHNAK	AHNAK	protein binding GO:0005515, nucleus GO:0005634, cytoplasm GO:0005737, lysosomal membrane GO:0005765, cytosol GO:0005829, plasma membrane GO:0005886, focal adhesion GO:0005925, actin cytoskeleton GO:0015629, membrane GO:0016020, T-tubule GO:0030315, vesicle GO:0031982, sarcolemma GO:0042383, costamere GO:0043034, regulation of RNA splicing GO:0043484, cell-cell contact zone GO:0044291, S100 protei…	39.099	40.4903	39.425	39.8721	39.2729	39.3436	39.9095	40.6503	40.3578	40.3633	39.1108	39.197	39.4254	39.4601	39.1697	39.9006	39.2	39.198	37.7302	37.773	37.8195	38.0898	37.9988	37.9251	37.7832	37.7687	37.8247	37.8938
Q8IVF2	Protein AHNAK2	AHNAK2	AHNAK2	+	19.2746	0	0	253.133	1087100000000	61662	4481	32331	277	276	276	729	729	729	Protein AHNAK2	AHNAK2	protein binding GO:0005515, nucleus GO:0005634, cytoplasm GO:0005737, plasma membrane GO:0005886, Z disc GO:0030018, T-tubule GO:0030315, cytoplasmic vesicle membrane GO:0030659, sarcolemma GO:0042383, costamere GO:0043034, plasma membrane repair GO:0001778	37.4521	37.6746	36.5435	36.7165	36.0812	36.1591	36.5719	37.2438	37.1925	36.8914	35.7425	35.5419	36.0253	36.1101	35.6991	36.8204	35.9688	36.0901	30.6151	30.2486	30.843	30.7699	29.9342	30.4897	29.2539	29.7707	30.7097	30.4118
O95433;G3V438	Activator of 90 kDa heat shock protein ATPase homolog 1	AHSA1	AHSA1	+	9.31541	0	1.21e-10	36.728	353040000000	38274	741	32331	21	21	20	763	763	737	Activator of 90 kDa heat shock protein ATPase homolog 1	AHSA1	ATPase activator activity GO:0001671, positive regulation of ATPase activity GO:0032781, chaperone binding GO:0051087, cytoplasm GO:0005737, response to stress GO:0006950, protein binding GO:0005515, endoplasmic reticulum GO:0005783, cytosol GO:0005829, extracellular exosome GO:0070062	32.4301	31.2199	31.3446	31.2281	31.6808	31.4775	30.88	30.763	31.1271	31.0413	31.6726	31.2455	32.4147	31.2755	32.3947	31.6124	31.3694	32.1051	33.5191	33.1338	33.126	33.1093	32.698	32.9627	33.3325	33.1797	33.0878	33.2824
Q96BJ3	Axin interactor, dorsalization-associated protein	AIDA	AIDA	+	1.44483	0.0120524	0.0971	2.431	45962000000	35023	178	16367	15	15	14	546	546	526	Axin interactor, dorsalization-associated protein	AIDA	protein binding GO:0005515, cellular_component GO:0005575, cytoplasm GO:0005737, dorsal/ventral pattern formation GO:0009953, protein domain specific binding GO:0019904, regulation of protein homodimerization activity GO:0043496, negative regulation of JUN kinase activity GO:0043508, negative regulation of JNK cascade GO:0046329	23.0807	23.189	27.6665	23.8307	30.5315	30.8008	27.2383	28.2909	22.5099	26.4771	30.8971	30.6651	30.9503	26.8896	30.6553	27.2084	30.4582	30.5938	30.4057	29.5511	29.3525	29.9149	29.4215	30.1859	29.7637	30.1568	29.6602	29.5847
Q9BQI0;A6PVM9	Allograft inflammatory factor 1-like	AIF1L	AIF1L	+	5.43507	2.07e-06	0.000601	7.073	2259000000	17068	24	5344	5	5	5	32	32	32	Allograft inflammatory factor 1-like	AIF1L	calcium ion binding GO:0005509, cytoplasm GO:0005737, focal adhesion GO:0005925, actin cytoskeleton GO:0015629, ruffle membrane GO:0032587, protein complex GO:0043234, actin filament binding GO:0051015, extracellular exosome GO:0070062, actin filament GO:0005884	24.5433	24.4121	21.6957	22.8096	25.0121	22.3515	23.6078	26.6634	24.7377	23.4956	25.2771	25.3128	22.9389	25.4849	22.5769	21.9293	24.9364	24.8683	25.0552	25.4141	24.7317	23.8979	25.8063	25.4255	25.1015	25.6126	26.0343	26.0392
O95831;E9PMA0	Apoptosis-inducing factor 1, mitochondrial	AIFM1	AIFM1	+	2.27368	0.0017861	2.7e-05	10.743	541140000000	669	1532	32331	37	37	37	602	602	602	Apoptosis-inducing factor 1, mitochondrial	AIFM1	cell GO:0005623; oxidoreductase activity GO:0016491; cell redox homeostasis GO:0045454; protein dimerization activity GO:0046983; flavin adenine dinucleotide binding GO:0050660; oxidation-reduction process GO:0055114; response to ischemia GO:0002931; DNA binding GO:0003677; protein binding GO:0005515; nucleus GO:0005634; mitochondrion GO:0005739; mitochondrial inner membrane GO:0005743; mitochond…	34.0708	35.4888	34.4199	34.5317	33.7146	33.5382	34.1809	35.148	34.8651	35.1509	33.4006	33.7208	34.1442	33.7794	33.826	34.297	33.6547	33.4014	33.4581	33.444	33.7493	33.7661	33.2556	33.3188	32.8439	33.2024	32.9951	32.9616
Q9BRQ8	Apoptosis-inducing factor 2	AIFM2	AIFM2		0.397714	0.204339	0.139	2.143	6171100000	40526	14	68966	3	3	3	118	118	118	Apoptosis-inducing factor 2	AIFM2	DNA binding GO:0003677, electron-transferring-flavoprotein dehydrogenase activity GO:0004174, extracellular space GO:0005615, cytoplasm GO:0005737, mitochondrion GO:0005739, mitochondrial outer membrane GO:0005741, lipid droplet GO:0005811, cytosol GO:0005829, apoptotic mitochondrial changes GO:0008637, integral component of membrane GO:0016021, regulation of apoptotic process GO:0042981, positiv…	24.4941	23.6884	24.6437	23.1469	27.3202	26.7203	24.0788	24.1838	22.7635	24.4372	27.681	27.7116	28.5057	23.9296	26.941	23.6419	27.4045	27.2431	23.865	25.6881	21.9863	22.0751	23.4754	22.9246	23.5768	23.1123	22.0607	22.9797
Q5THU2;Q5T2H3;Q9NVV5	Androgen-induced gene 1 protein	AIG1	AIG1	+	2.02125	0.00313892	1.73e-06	14.709	11339000000	53704	16	17044	1	1	1	191	191	191	Androgen-induced gene 1 protein	AIG1	integral component of membrane GO:0016021, protein binding GO:0005515	26.1449	22.5385	29.6424	29.7887	29.7456	30.1831	31.4673	29.5124	30.2443	31.477	29.4367	29.581	22.6079	24.0386	29.9065	30.34	29.6809	29.5562	23.4315	21.51	22.4352	20.8909	22.5665	23.3415	21.4021	22.9942	21.9356	22.2486
Q9Y4K1	Absent in melanoma 1 protein	AIM1	AIM1	+	6.09884	2.46e-06	1.07e-07	19.618	99017000000	18867	240	32331	32	32	32	275	275	275	Membrane-associated transporter protein	SLC45A2	integral component of membrane GO:0016021, visual perception GO:0007601, sucrose:proton symporter activity GO:0008506, sucrose transport GO:0015770, melanosome membrane GO:0033162, melanin biosynthetic process GO:0042438, developmental pigmentation GO:0048066, response to stimulus GO:0050896, molecular_function GO:0003674, cellular_component GO:0005575, biological_process GO:0008150, carbohydrate…	35.349	35.4498	33.095	34.4936	32.9021	30.5759	32.3701	33.93	33.7763	33.6667	30.5788	31.3945	31.7456	31.4307	30.8516	33.8294	31.8273	30.4818	27.8546	29.1468	27.8077	27.7651	28.908	29.051	27.7822	28.268	28.6841	27.7809
Q12904	Aminoacyl tRNA synthase complex-interacting multifunctional protein 1;Endothelial monocyte-activating polypeptide 2	AIMP1	AIMP1	+	1.32278	0.0162949	1.57e-05	11.465	439060000000	34352	1106	32331	18	18	18	721	721	721	Aminoacyl tRNA synthase complex-interacting multifunctional protein 1	AIMP1	tRNA binding GO:0000049, angiogenesis GO:0001525, negative regulation of endothelial cell proliferation GO:0001937, cytokine activity GO:0005125, protein binding GO:0005515, extracellular space GO:0005615, nucleus GO:0005634, cytoplasm GO:0005737, endoplasmic reticulum GO:0005783, Golgi apparatus GO:0005794, cytosol GO:0005829, glucose metabolic process GO:0006006, tRNA aminoacylation for protein…	33.441	34.8442	33.3345	34.7885	33.5676	33.6942	34.7827	34.9204	34.3241	35.2589	33.549	33.2944	33.1092	34.332	33.4949	34.3216	33.4451	33.4386	32.947	32.7728	32.8348	32.8241	32.8437	32.6883	32.7291	32.8374	32.8263	32.4051
Q13155;A8MU58;F8W950	Aminoacyl tRNA synthase complex-interacting multifunctional protein 2	AIMP2	AIMP2	+	1.26325	0.0189725	0.00509	4.965	115460000000	35348	299	18821	11	11	11	638	638	638	Aminoacyl tRNA synthase complex-interacting multifunctional protein 2	AIMP2	protein binding GO:0005515, nucleus GO:0005634, cytosol GO:0005829, tRNA aminoacylation for protein translation GO:0006418, apoptotic process GO:0006915, negative regulation of cell proliferation GO:0008285, membrane GO:0016020, positive regulation of protein ubiquitination GO:0031398, Type II pneumocyte differentiation GO:0060510, positive regulation of neuron death GO:1901216	28.5785	32.9148	31.4559	32.2646	30.8607	31.4636	32.4299	33.4042	32.9322	32.7219	31.8857	31.8366	31.0462	31.547	31.6756	31.7491	31.6381	32.2448	31.0736	30.6547	30.6888	31.2951	30.9048	30.7694	31.1138	30.7604	30.5346	30.3668
O00170;E9PMH2	AH receptor-interacting protein	AIP	AIP	+	12.6573	0	0.111	2.328	103760000000	37636	441	32331	18	18	18	642	642	642	AH receptor-interacting protein	AIP	cytoplasm GO:0005737, protein folding GO:0006457, transcription coactivator activity GO:0003713, signal transducer activity GO:0004871, protein binding GO:0005515, nucleoplasm GO:0005654, cytosol GO:0005829, protein targeting to mitochondrion GO:0006626, xenobiotic metabolic process GO:0006805, signal transduction GO:0007165, transcription factor binding GO:0008134, regulation of protein kinase A…	32.8144	32.283	31.1773	31.417	30.431	30.3003	31.0312	30.9229	31.7129	30.3866	29.996	29.7082	29.8812	30.5496	30.5211	31.9843	29.8395	30.2204	31.3361	31.3474	31.5899	31.3577	31.0951	31.3696	31.1287	31.302	30.9938	31.2077
Q5T9B7;P00568;H0Y4J6	Adenylate kinase isoenzyme 1	AK1	AK1	+	10.1214	0	1.47e-06	14.981	105020000000	23411	377	13655	11	10	10	586	543	543	Adenylate kinase isoenzyme 1	AK1	ATP binding GO:0005524, nucleobase-containing compound metabolic process GO:0006139, phosphorylation GO:0016310, nucleobase-containing compound kinase activity GO:0019205, outer dense fiber GO:0001520, adenylate kinase activity GO:0004017, nucleoside diphosphate kinase activity GO:0004550, cytoplasm GO:0005737, cytosol GO:0005829, plasma membrane GO:0005886, nucleoside diphosphate phosphorylation…	30.9157	30.1427	30.3002	30.7439	29.3589	29.9216	30.0159	29.733	30.7026	29.9761	29.9274	30.0826	30.0429	30.0265	29.9088	30.2217	28.8877	29.1702	31.0131	31.5665	31.5618	31.5931	30.8252	29.8897	31.7036	31.4639	31.9728	31.5289
F8W1A4;P54819	Adenylate kinase 2, mitochondrial;Adenylate kinase 2, mitochondrial;Adenylate kinase 2, mitochondrial, N-terminally processed	AK2	AK2	+	1.74759	0.00590631	0.00571	4.858	484340000000	2563	1260	32331	19	19	0	784	784	0	Adenylate kinase 2, mitochondrial; Adenylate kinase 2, isoform CRA_a	AK2	adenylate kinase activity GO:0004017, ATP binding GO:0005524, nucleotide phosphorylation GO:0046939, nucleobase-containing compound metabolic process GO:0006139, phosphorylation GO:0016310, nucleobase-containing compound kinase activity GO:0019205, mitochondrial intermembrane space GO:0005758, ADP biosynthetic process GO:0006172, AMP metabolic process GO:0046033, ATP metabolic process GO:0046034,…	34.5924	32.793	32.5591	33.4602	33.8137	34.1717	33.4243	33.5027	33.6026	33.6628	33.5848	34.0393	34.203	32.5824	33.7132	33.1088	33.9425	33.5215	33.1915	33.3415	33.2678	33.3086	33.2617	33.208	32.8834	32.8448	32.7718	32.8948
Q9UIJ7	GTP:AMP phosphotransferase AK3, mitochondrial	AK3	AK3	+	1.86295	0.00454311	0.507	1.009	149870000000	25565	330	72942	12	12	12	621	621	621	GTP:AMP phosphotransferase AK3, mitochondrial	AK3	protein binding GO:0005515, ATP binding GO:0005524, GTP binding GO:0005525, mitochondrion GO:0005739, mitochondrial matrix GO:0005759, ADP biosynthetic process GO:0006172, blood coagulation GO:0007596, phosphorylation GO:0016310, AMP metabolic process GO:0046033, GTP metabolic process GO:0046039, ITP metabolic process GO:0046041, UTP metabolic process GO:0046051, nucleoside triphosphate adenylate…	29.6677	30.4404	29.7115	29.4306	32.6612	32.3211	30.2685	30.526	30.9575	29.8726	32.428	32.8072	32.5517	29.8048	32.0048	30.3466	32.4738	32.4163	31.6619	31.7825	31.7512	31.4628	32.0131	31.8396	31.2989	31.0391	31.1757	31.4668
P27144;D3DQ64	Adenylate kinase 4, mitochondrial	AK4	AK4	+	1.59961	0.00834225	0.423	1.181	69565000000	25268	258	87199	8	8	8	534	534	534	Adenylate kinase 4, mitochondrial	AK4	adenylate kinase activity GO:0004017, ATP binding GO:0005524, mitochondrion GO:0005739, nucleotide phosphorylation GO:0046939, liver development GO:0001889, nucleoside diphosphate kinase activity GO:0004550, GTP binding GO:0005525, mitochondrial matrix GO:0005759, nucleoside diphosphate phosphorylation GO:0006165, ADP biosynthetic process GO:0006172, brain development GO:0007420, nucleoside triph…	27.9418	23.9155	30.7185	28.0992	31.145	30.9205	29.9238	27.5808	30.0448	27.895	31.2501	31.4425	31.4309	29.1633	31.2034	29.2845	30.3565	31.2491	30.8682	30.0081	30.8827	29.9495	30.8285	30.877	29.361	30.6433	29.2493	30.8902
Q9Y6K8	Adenylate kinase isoenzyme 5	AK5	AK5	+	8.55203	0	1.32e-08	23.943	38210000000	63332	164	74468	12	12	11	313	313	297	Adenylate kinase isoenzyme 5	AK5	ATP binding GO:0005524, nucleobase-containing compound metabolic process GO:0006139, phosphorylation GO:0016310, nucleobase-containing compound kinase activity GO:0019205, adenylate kinase activity GO:0004017, nucleoside diphosphate kinase activity GO:0004550, cytoplasm GO:0005737, microtubule organizing center GO:0005815, cytosol GO:0005829, nucleoside diphosphate phosphorylation GO:0006165, ADP…	21.5953	22.3231	26.1486	22.281	22.7548	25.8082	24.8861	28.5292	22.6867	21.6883	25.9101	24.8588	21.3415	28.2756	21.8606	24.2352	23.8782	24.737	28.857	29.6562	29.9771	30.2088	29.7574	30.211	29.4347	30.1905	30.3525	30.3241
Q9Y3D8;A0A087WVD7;D6RDH4	Adenylate kinase isoenzyme 6	AK6;TAF9	AK6	+	2.91473	0.000483051	0.54	0.946	3808800000	20061	12	58131	6	6	6	471	471	471	Adenylate kinase isoenzyme 6	AK6	adenylate kinase activity GO:0004017, protein binding GO:0005515, ATP binding GO:0005524, nucleoplasm GO:0005654, Cajal body GO:0015030, nucleobase-containing small molecule interconversion GO:0015949, membrane GO:0016020, ATPase activity GO:0016887, nucleotide phosphorylation GO:0046939, nucleoside monophosphate phosphorylation GO:0046940, nucleoside phosphate kinase activity GO:0050145, nucleol…	27.5486	22.5676	27.4407	23.6031	24.8101	24.9454	24.4085	24.0637	24.3558	25.1127	25.3566	25.2625	22.8449	24.238	21.9501	29.9115	26.1774	27.4215	24.8772	24.9835	26.6247	27.1558	25.202	25.2392	25.7627	26.0267	25.1499	25.907
Q92667;I3L0W0	A-kinase anchor protein 1, mitochondrial	AKAP1	AKAP1	+	16.8549	0	0.00809	4.547	40089000000	9734	261	2484	25	25	25	363	363	363	A-kinase anchor protein 1, mitochondrial	AKAP1	integral component of membrane GO:0016021, RNA binding GO:0003723, protein binding GO:0005515, mitochondrion GO:0005739, mitochondrial outer membrane GO:0005741, mitochondrial matrix GO:0005759, lipid droplet GO:0005811, cytosol GO:0005829, blood coagulation GO:0007596, microtubule binding GO:0008017, negative regulation of cardiac muscle hypertrophy GO:0010614, regulation of protein kinase A sig…	31.0807	30.5162	29.4623	29.9024	28.648	28.9257	29.8316	29.9533	29.4539	29.919	28.4292	28.6288	28.6223	29.5985	28.1369	29.5149	28.1886	28.6805	30.3941	30.0566	30.1507	30.0527	30.1234	30.2833	29.5543	30.0201	29.444	29.7493
E7EMD6;O43572	A-kinase anchor protein 10, mitochondrial	AKAP10	AKAP10		0.0623597	0.679936	0.00809	4.547	2011100000	67751	15	53011	5	5	5	142	142	142	A-kinase anchor protein 10, mitochondrial	AKAP10	cytoplasm GO:0005737, plasma membrane GO:0005886, mitochondrion GO:0005739, cytosol GO:0005829, signal transduction GO:0007165, blood coagulation GO:0007596, protein localization GO:0008104	28.8063	27.5189	26.7959	27.7816	25.2956	24.413	27.4664	27.8582	27.9641	27.9168	24.6628	25.156	25.2179	27.6859	25.1392	27.7803	24.9965	24.6126	21.3042	24.3269	25.768	25.4993	24.6469	24.4351	25.5798	25.6907	24.3077	25.1639
Q9UKA4	A-kinase anchor protein 11	AKAP11	AKAP11	+	1.53576	0.00970198	0.000118	8.903	3171500000	21051	49	65487	11	11	11	103	103	103	A-kinase anchor protein 11	AKAP11	peroxisome GO:0005777, microtubule organizing center GO:0005815, protein phosphatase 1 binding GO:0008157, regulation of protein kinase A signaling GO:0010738, protein complex scaffold activity GO:0032947, protein kinase A catalytic subunit binding GO:0034236, protein kinase A regulatory subunit binding GO:0034237, intracellular signal transduction GO:0035556, protein complex GO:0043234, protein …	27.2375	27.6181	30.1224	26.2715	25.5966	25.3865	27.9205	26.6956	28.115	26.4008	25.1692	23.9356	27.8122	28.7606	29.026	27.8121	25.7142	24.1785	25.8026	22.2078	24.8716	25.3192	21.374	22.547	24.162	23.0064	24.5768	21.3872
Q02952	A-kinase anchor protein 12	AKAP12	AKAP12	+	8.2276	0	8.68e-11	37.842	1009400000000	19148	2505	32331	89	89	89	646	646	646	A-kinase anchor protein 12	AKAP12	protein binding GO:0005515, cytoplasm GO:0005737, cytoskeleton GO:0005856, plasma membrane GO:0005886, focal adhesion GO:0005925, cell cortex GO:0005938, protein targeting GO:0006605, G-protein coupled receptor signaling pathway GO:0007186, adenylate cyclase binding GO:0008179, positive regulation of protein kinase A signaling GO:0010739, positive regulation of cAMP biosynthetic process GO:003081…	33.405	33.1137	32.885	32.6018	33.2932	33.7769	32.4608	32.8907	32.9199	32.2747	33.4738	34.0266	32.716	32.6708	32.6663	32.5892	33.4714	32.9407	34.4912	34.509	34.4974	34.6419	34.8959	34.8239	34.6851	34.553	34.6515	34.6285
Q12802;H0YMW2	A-kinase anchor protein 13	AKAP13	AKAP13	+	8.91328	0	0.00326	5.38	28211000000	30755	230	32123	37	37	23	245	245	171	A-kinase anchor protein 13	AKAP13	cAMP-dependent protein kinase activity GO:0004691, Rho guanyl-nucleotide exchange factor activity GO:0005089, intracellular GO:0005622, protein phosphorylation GO:0006468, regulation of Rho protein signal transduction GO:0035023, intracellular signal transduction GO:0035556, positive regulation of GTPase activity GO:0043547, metal ion binding GO:0046872, signal transducer activity GO:0004871, MAP…	30.2567	29.5195	29.3644	29.7452	27.9111	28.8854	28.2046	29.399	28.2155	28.7431	28.5571	28.4671	28.5682	28.7048	27.9968	28.2432	28.7946	28.9201	29.1422	29.2361	28.9526	29.4622	29.6661	29.72	29.2272	29.1642	29.3088	29.4366
Q02040;X6RAJ1	A-kinase anchor protein 17A	AKAP17A	AKAP17A	+	6.33862	2.63e-06	0.369	1.305	15253000000	80735	121	60761	11	11	11	201	201	201	A-kinase anchor protein 17A	AKAP17A	nucleotide binding GO:0000166; protein binding GO:0005515; nucleus GO:0005634; nucleoplasm GO:0005654; spliceosomal complex GO:0005681; cytoplasm GO:0005737; regulation of transcription, DNA-templated GO:0006355; mRNA processing GO:0006397; signal transduction GO:0007165; RNA splicing GO:0008380; nuclear speck GO:0016607; B cell activation GO:0042113; regulation of RNA splicing GO:0043484; RNA bi…	31.1961	28.8871	26.7599	28.7663	26.3194	27.7933	28.6054	27.5332	26.8181	27.8857	27.7016	27.5206	24.5947	28.7198	27.7397	28.0427	28.1159	27.2675	28.5771	28.5289	28.7023	28.4226	28.3914	28.6135	28.1903	28.5926	28.5702	28.2902
Q9Y2D5	A-kinase anchor protein 2	AKAP2	AKAP2	+	16.2355	0	2.2e-12	51.996	164240000000	94659	788	32331	34	34	8	485	485	81				35.5517	34.6535	33.3391	34.0181	32.7914	32.8851	34.1394	34.6306	34.3796	34.457	32.3325	32.7843	32.9124	33.5652	32.4595	33.8176	32.4374	32.3081	30.1421	30.4891	30.6069	30.6644	30.4383	30.6	29.8738	29.5848	29.7589	29.8271
C9JVY5		AKAP2	AKAP2		0.0882781	0.607833	8.79e-05	9.256	1861700000	85282	17	15513	28	2	2	504	45	45				27.2819	28.4815	25.2723	23.6564	27.173	27.3789	23.8686	25.7158	24.8186	24.5357	27.3733	27.3036	27.8788	23.2586	26.3409	23.3633	27.2847	27.3187	23.6974	21.729	22.2103	21.8861	23.6575	23.1993	22.9694	21.4745	22.0418	21.694
P24588	A-kinase anchor protein 5	AKAP5	AKAP5		0.219484	0.369378	6.68e-05	9.582	6815000000	47088	112	23707	9	9	9	262	262	262	A-kinase anchor protein 5	AKAP5	G-protein coupled receptor binding GO:0001664, positive regulation of protein phosphorylation GO:0001934, actin binding GO:0003779, protein binding GO:0005515, calmodulin binding GO:0005516, cytosol GO:0005829, cytoskeleton GO:0005856, plasma membrane GO:0005886, protein targeting GO:0006605, signal transduction GO:0007165, negative regulation of adenylate cyclase activity GO:0007194, chemical sy…	30.3987	30.04	26.7038	28.3304	27.3147	27.6236	28.9672	30.2059	28.8331	29.7486	27.6922	28.1585	27.2261	28.5317	26.9759	28.3049	27.9446	26.3172	26.4122	26.0624	26.4529	26.6766	27.1208	26.6918	26.3386	26.3612	26.3314	26.5856
Q13023	A-kinase anchor protein 6	AKAP6	AKAP6	+	1.74919	0.00588516	0.000206	8.252	8274300000	25672	61	84388	18	18	18	126	126	126	A-kinase anchor protein 6	AKAP6	action potential GO:0001508, protein binding GO:0005515, nuclear envelope GO:0005635, cytoplasm GO:0005737, caveola GO:0005901, protein targeting GO:0006605, adenylate cyclase binding GO:0008179, regulation of protein kinase A signaling GO:0010738, regulation of release of sequestered calcium ion into cytosol by sarcoplasmic reticulum GO:0010880, junctional sarcoplasmic reticulum membrane GO:0014…	25.9057	26.573	27.6653	25.1004	27.4019	28.6016	26.4291	26.4564	26.3408	26.7822	29.1255	28.4265	29.0991	29.3416	29.1621	28.4733	28.7833	28.923	26.1029	26.386	26.8787	24.8995	25.3984	25.2757	26.6548	25.7664	25.7318	26.8048
O43823	A-kinase anchor protein 8	AKAP8	AKAP8	+	1.38922	0.0137951	0.114	2.303	50325000000	76107	587	32331	14	14	14	302	302	302	A-kinase anchor protein 8	AKAP8	DNA binding GO:0003677; nucleus GO:0005634; condensed chromosome GO:0000793; female pronucleus GO:0001939; double-stranded DNA binding GO:0003690; protein binding GO:0005515; nucleoplasm GO:0005654; nucleolus GO:0005730; mitochondrion GO:0005739; Golgi apparatus GO:0005794; transcription, DNA-templated GO:0006351; regulation of transcription, DNA-templated GO:0006355; mitotic cell cycle GO:000027…	28.3835	31.7524	30.9435	31.9373	30.2193	30.5834	31.5238	31.5959	30.8969	31.8409	29.4939	29.7078	29.3123	31.1099	29.9731	31.328	29.8311	29.7154	29.9001	29.7497	30.0092	30.2027	30.0764	29.9743	29.7023	29.6166	29.9975	29.6635
Q9ULX6	A-kinase anchor protein 8-like	AKAP8L	AKAP8L	+	12.543	0	0.436	1.152	67303000000	71648	312	19116	13	13	7	283	283	163	A-kinase anchor protein 8-like; A kinase (PRKA) anchor protein 8-like, isoform CRA_c	AKAP8L	DNA binding GO:0003677; nucleus GO:0005634; chromatin GO:0000785; protein binding GO:0005515; lamin binding GO:0005521; nucleoplasm GO:0005654; cytoplasm GO:0005737; transcription, DNA-templated GO:0006351; mRNA processing GO:0006397; mitotic chromosome condensation GO:0007076; biological_process GO:0008150; RNA splicing GO:0008380; regulation of mRNA export from nucleus GO:0010793; nuclear matri…	31.3249	31.9411	30.3055	31.6751	29.6295	29.237	31.3306	31.7109	30.9699	31.8511	29.9811	29.983	29.8212	31.1124	29.8657	30.9607	29.6916	30.0426	30.7626	30.6791	31.0258	30.5459	30.7453	30.6269	30.4828	30.5684	30.3312	30.2388
[truncated: 8,580 more rows]
[truncated: 23 more columns]
